# Supplementary material for: Divergent genomic trajectories predate the origin of animals and fungi
Source: Nature. 2022 Aug 24;609(7928):747–53. doi: 10.1038/s41586-022-05110-4 (PMC9492541; doi:10.1038/s41586-022-05110-4)
Supplement: Supplementary file 7 — Supplementary Tables 1–15. Details for each table are shown at the top of each worksheet. [file 41586_2022_5110_MOESM7_ESM.xls]

## Sheet: Supplementary Table 1
Supplementary Table 1. Net gains and losses of functional categories occurred in the ancestral paths between each terminal species in Metazoa and the last common ancestor of the group
	A	B	C	D	E	F	G	H	I	J	K	L	M	N	O	P	Q	T	U	V	W	Y	Z
Adig	245.128	104.5	147.511	125.959	352.694	98.6565	401.262	51.6662	227.23	100.242	834.286	261.793	199.462	21.2973	822.54	460.096	186.554	1747.15	593.987	93.8891	290.395	12.5577	169.828
Aque	189.41	121.154	131.915	557.087	180.868	55.4212	210.391	48.59	143.118	92.601	330.093	403.924	127.469	165.558	1419.94	112.455	100.179	1163.21	236.477	49.036	101.697	8.27766	95.5947
Bflo	46.2019	89.9979	128.494	46.7565	298.914	71.93	462.12	35.3972	301.565	28.8717	331.763	55.2002	92.5392	7.95891	771.928	428.062	444.735	1257.46	201.727	161.383	305.817	9.14775	119.226
Ctel	82.0379	84.3906	229.843	70.3753	328.977	83.3756	607.014	55.7052	215.485	86.2705	434.411	139.324	125.85	14.325	573.405	506.927	269.465	1299.82	193.431	125.713	221.623	4.50943	112.295
Dpul	81.8039	56.9738	82.4432	85.9773	246.555	28.9295	351.314	27.5408	155.002	67.0659	302.369	134.825	59.7713	1.32849	497.618	225.751	90.3477	361.041	75.6301	13.2806	101.248	5.04098	-10.9162
Hsap	133.513	117.214	140.295	87.7298	159.918	74.824	243.664	26.7984	180.047	91.9463	773.587	65.6943	25.6992	8.40647	628.85	310.823	107.096	1524.09	363.893	102.966	241.397	15.5515	243.471
Hvul	138.417	110.116	68.4448	243.63	180.486	49.8683	240.951	36.9851	60.0685	88.7688	321.308	225.833	58.04	4.66427	457.045	371.38	81.3665	703.79	193.839	20.6115	93.1001	3.6708	89.0856
Lgig	54.4179	74.2838	123.554	63.4845	166.84	45.1343	417.7	22.9568	134.967	44.6159	355.146	65.2989	70.4883	9.53514	463.406	297.735	161.376	766.153	129.762	72.206	145.158	3.18768	144.974
Mlei	1.99226	-11.3115	-9.74702	-13.9824	10.3797	1.69961	16.8557	-13.8988	-22.0416	-64.6079	-7.09889	11.0099	34.5655	3.61443	120.976	112.749	57.6405	298.564	-27.2016	37.142	69.4791	-4.07902	-1.00409
Nvec	124.911	202.341	184.114	53.565	336.143	81.0201	370.793	59.026	190.32	101.495	452.741	132.283	89.046	19.9528	669.407	401.946	182.853	866.173	431.089	63.6463	204.47	8.18525	156.076
Pbac	-113.429	-33.8114	-73.6453	-54.0095	-17.319	-30.9961	-46.1136	-25.9382	-90.7497	-183.343	-159.599	-86.2631	12.7754	-0.680855	-131.181	64.3504	0.503107	-12.25	-194.003	-4.52418	21.7413	-6.30249	-72.417
Scil	152.678	82.2104	285.746	90.2516	403.156	87.2793	453.868	131.69	264.603	211.15	364.246	308.795	124.476	12.8883	510.516	250.735	202.424	898.951	316.2	71.9271	141.801	13.0278	177.706
Skow	157.405	179.122	144.414	55.7428	289.235	63.9769	518.388	38.249	243.624	65.526	478.141	72.2437	73.5721	15.6144	674.237	382.779	288.561	868.207	197.547	131.059	248.104	7.0142	129.941
Spur	122.166	188.427	198.968	79.4014	333.211	63.546	512.257	36.5765	209.64	97.9101	415.918	226.894	86.5731	10.2626	972.291	441.712	271.285	1199.04	329.23	101.838	235.374	13.4292	239.583
Tadh	-21.6031	6.36122	57.6675	-13.6888	92.5002	28.3171	94.7108	16.5557	79.9363	22.0406	37.9676	-19.6183	18.2138	2.6953	104.47	71.7358	83.1839	153.382	19.3952	5.05001	13.9626	-1.16143	-52.1419

## Sheet: Supplementary Table 2
Supplementary Table 2. Net gains and losses of functional categories occurred in the ancestral paths between each terminal species in Fungi and the last common ancestor of the group
	A	B	C	D	E	F	G	H	I	J	K	L	M	N	O	P	Q	T	U	V	W	Y	Z
Amac	156.293	48.7911	164.517	53.7139	202.219	62.6008	211.239	71.2534	206.001	232.917	250.084	92.4699	80.3462	1.80491	444.468	174.941	93.5003	339.258	281.186	30.7438	9.44942	9.11822	114.866
Cang	-49.6328	-13.9248	-22.695	2.64131	7.19696	7.65394	-0.00187821	-4.88619	-20.267	-49.8865	-33.9966	-61.7163	13.6002	-0.709432	8.38679	48.5387	20.4445	5.43425	-39.9018	-5.25934	-1.15742	-3.71162	-34.2142
Ccin	-17.836	9.94309	27.1069	-23.8697	20.8633	-8.87947	230.067	5.60559	9.03373	-61.2065	-32.6981	-33.9838	-5.49659	-2.39326	-8.95613	-4.55181	160.902	7.64704	-74.8824	-3.296	-1.26046	-0.484676	-72.3337
Ccor	-55.7793	-11.3743	43.2062	-40.603	88.5854	-9.90983	108.187	-7.35307	35.6614	-63.871	11.3069	-79.2236	-4.76894	-0.344897	35.1485	22.8868	31.4678	-131.211	-81.2604	12.2832	-4.33853	-1.35795	-71.0943
Crev	-50.0415	-0.211536	-36.8927	-27.0798	-29.9177	-0.399847	11.0236	-4.0094	-40.2732	-65.4106	-21.3467	-73.1997	-13.6393	-0.543307	-50.9128	-41.6088	5.65194	-150.118	-85.1452	-5.51725	-6.24638	-0.679144	-74.8213
Gpro	-22.3176	3.41608	92.8136	-20.8624	112.984	20.4964	215.568	3.99116	129.652	-62.9599	-3.99774	7.35708	40.2551	1.41008	46.9669	64.6641	156.542	15.8752	-35.7091	39.0008	1.87433	-4.12583	-15.065
Lbic	-26.9444	28.6125	8.31553	-25.5996	10.3331	8.35142	132.548	-0.910566	0.150776	-65.7275	-37.0221	-12.3123	-3.60972	-1.63294	-5.28682	19.4205	93.9003	-72.7331	-81.6647	-1.47079	0.877358	1.82724	-64.8248
Mver	29.0765	16.4493	158.032	-5.37421	84.7464	4.88838	140.136	43.1497	91.4757	65.6648	85.4681	-3.5806	35.3242	-0.812631	153.962	78.464	57.3577	33.0291	54.1473	5.45811	0.588677	1.03268	-36.033
Ncra	-40.771	-9.60312	47.8289	-32.254	30.1303	-6.80545	202.084	12.9442	-7.40531	-55.9734	-13.5975	-40.4521	-0.578353	-2.42098	-70.32	4.13886	96.8918	-125.675	-75.4149	-3.93118	-5.48919	-4.88309	-72.2692
Nirr	-67.7294	-21.7679	-64.8759	-44.1037	-68.7848	-22.0338	-36.8467	-21.5291	-100.433	-129.072	-86.2374	-71.9775	-19.6721	-2.73818	-191.466	-76.9464	-2.62276	-188.806	-136.343	-22.2646	-7.47927	-5.54071	-85.09
Pbla	25.4457	51.8415	75.6771	6.43557	51.9281	0.132568	142.837	7.36947	77.6007	118.711	159.584	-19.4673	30.7039	-0.22011	94.4987	28.4506	56.9325	73.2788	45.1018	1.29055	-2.72789	3.26061	-30.8786
Rirr	475.973	40.7253	39.3533	33.8346	-22.4301	-8.44825	20.7448	-9.87924	-4.06513	-50.5744	121.936	42.8101	67.9338	-0.461344	246.707	9.40332	43.8359	318.444	-31.7581	12.3446	2.77843	4.47251	-39.1037
Rory	41.1853	44.4511	128.839	0.1278	88.1918	3.28325	236.38	9.72474	63.2992	246.654	208.334	-25.1405	57.105	-0.206871	122.276	60.0773	61.1442	113.034	41.7941	-3.5596	-0.729451	2.91761	-2.44301
Scom	-56.2611	-13.4886	-22.5164	-35.3047	-47.0841	-24.4114	49.808	-3.83424	-67.9706	-119.655	-50.8462	-54.0422	-17.56	-2.59484	-148.414	-40.0926	32.3643	-167.854	-123.24	-13.7842	-8.71286	-5.01585	-92.4708
Spom	-42.7692	-10.08	-67.3259	-25.1789	-38.9435	-20.5252	-16.216	-14.2134	-117.963	1.75155	-62.2801	-61.3643	-21.4545	-3.34378	-159.521	-62.2883	-16.7559	-174.896	-96.5772	-18.8404	-7.32029	-4.23495	-83.4336
Spro	-88.8737	-13.6097	-25.8697	-60.327	-21.5245	-18.1598	45.0434	-13.2478	-69.126	-130.146	-141.3	-92.5905	-20.522	-3.54566	-188.572	-53.1257	11.4149	-191.445	-138.713	-18.2271	-8.15984	-6.341	-93.1106
Spun	10.2552	16.8296	14.7385	-11.3702	-6.98305	-8.68367	30.6677	-2.70614	7.81999	-40.7566	34.8614	-11.5289	26.4473	-0.887368	8.90314	0.65439	35.0421	58.6065	-20.683	3.93744	0.0292192	0.711665	3.95701
Tdef	-106.955	-27.924	-66.929	-58.4168	-75.7446	-36.5844	-18.8987	-26.3372	-77.382	-145.521	-124.1	-86.931	-28.2019	-2.65458	-227.855	-70.4604	-2.36076	-211.701	-174.642	-21.3335	-8.46385	-8.44837	-102.445
Tmel	-43.6241	-17.4537	-20.1604	-35.1146	-18.6274	-15.7078	46.6349	-6.90949	-50.6335	-80.2571	-38.6936	-54.6216	-16.8421	-2.60876	-104.66	-36.1679	37.5311	-159.157	-88.6908	-13.5124	-5.51466	-5.39036	-73.1985
Umay	-47.9227	-15.1111	6.08156	-46.5903	-16.9384	-15.8326	80.1371	-12.6229	-22.0412	-82.7127	-49.2266	-62.852	-12.3777	-2.50694	-127.544	-35.2051	50.1677	-152.29	-92.0031	-7.17303	-6.1701	-4.37531	-80.4556
Ylip	-58.0721	-12.7459	-20.6194	-33.4029	2.53717	-13.7018	66.2104	-9.47322	-28.6795	-71.9922	-54.48	-65.8845	-21.3701	-1.91708	-90.0757	-13.4687	1.5865	-163.557	-65.8036	-5.75515	-6.25745	-2.39494	-83.0326

## Sheet: Supplementary Table 3
Supplementary Table 3. Relative genomic representation of Metazoa and Fungi-related functional COG categories and relative fraction of gene content that is represented by KEGG Orthology annotations related to metabolism in every ancestral node of the Opisthokonta phylogeny
Lineage	Taxonomy	Metazoa-related functional categories (relative genomic representation)	Fungi-related functional categories (relative genomic representation)	Metabolic gene content (%)				Notes:
Ascomycota1-1	Fungi	0.348545	0.651455	0.185014				# See Supplementary Information 3-Fig. 7 for a mapping of every ancestral lineage to the phylogeny
Ascomycota1-2	Fungi	0.346574	0.653426	0.191265				# Metazoa and Fungi-related functional categories are shown in Fig. 2A
Ascomycota2-1	Fungi	0.342296	0.657704	0.191541				# Metabolic gene content → Relative fraction of gene content that includes KEGG Orthology annotations related to metabolism
Ascomycota2-2	Fungi	0.346206	0.653794	0.193821
Basidiomycota1	Fungi	0.337046	0.662954	0.201789
Deterostomia1	Metazoa	0.5299	0.4701	0.133079
Filasterea1	Holozoa	0.425335	0.574665	0.165011
Fungi1	Fungi	0.388032	0.611968	0.173569
Fungi2	Fungi	0.383285	0.616715	0.175575
Fungi3	Fungi	0.368444	0.631556	0.183775
Fungi4	Fungi	0.369534	0.630466	0.181804
Holomycota1	Holomycota	0.388711	0.611289	0.168303
Ichthyosporea1	Holozoa	0.403187	0.596813	0.173936
Metazoa1	Metazoa	0.486273	0.513727	0.137395
Metazoa2	Metazoa	0.491028	0.508972	0.138423
Mucoromycota1-1	Fungi	0.379308	0.620692	0.169656
Mucoromycota1-2	Fungi	0.393851	0.606149	0.167339
Nucleariidea	Holomycota	0.390945	0.609055	0.171173
Protostomia1	Metazoa	0.529729	0.470271	0.130421
Uragaricomycotinan	Fungi	0.349475	0.650525	0.177555
Uranthozoan	Metazoa	0.534773	0.465227	0.116129
Urascomyoctan	Fungi	0.347556	0.652444	0.188799
Urbasidiomycotan	Fungi	0.342713	0.657287	0.193876
Urbilaterian	Metazoa	0.53121	0.46879	0.13074
Urblastocladiomycotan	Fungi	0.399483	0.600517	0.171464
Urchoanoflagellatean	Holozoa	0.439931	0.560069	0.15932
Urchoanozoan	Holozoa	0.444327	0.555673	0.14805
Urchordata	Metazoa	0.534341	0.465659	0.131843
Urchytridiomycotan	Fungi	0.39066	0.60934	0.17444
Urcnidarian	Metazoa	0.52209	0.47791	0.122875
Urctenophoran	Metazoa	0.524644	0.475356	0.118665
Urdeuterostomian	Metazoa	0.534496	0.465504	0.131918
Urdikaryan	Fungi	0.350729	0.649271	0.18636
Ureumetazoan	Metazoa	0.515938	0.484062	0.130199
Urfilasterean	Holozoa	0.425083	0.574917	0.163354
Urfilozoan	Holozoa	0.428148	0.571852	0.160538
Urholomycotan	Holomycota	0.397464	0.602536	0.168178
Urholozoan	Holozoa	0.41473	0.58527	0.167773
Urichthyophonidan	Holozoa	0.38956	0.61044	0.178181
Urmetazoan	Metazoa	0.479204	0.520796	0.134602
Urmucoromycotan	Fungi	0.375801	0.624199	0.173942
Uropisthokont	Other	0.406515	0.593485	0.170053
Uropisthosporidian	Holomycota	0.395606	0.604394	0.156447
Urpezizomycotinan	Fungi	0.344516	0.655484	0.192962
Urpigoraptor	Holozoa	0.438837	0.561163	0.161971
Urporiferan	Metazoa	0.479197	0.520803	0.139236
Urprotostomian	Metazoa	0.52295	0.47705	0.131932
Urteretosporean	Holozoa	0.400773	0.599227	0.176288
Urzoopagomycotan	Fungi	0.365634	0.634366	0.191627

## Sheet: Supplementary Table 4
Supplementary Table 4. Taxon sampling used in this study (euk_db_draft dataset)
Taxa	Four-letter code	Nº prots	Source	Taxonomy	Genome/Transcriptome		Notes:
Homo sapiens	Hsap	21053	Uniprot (Swiss-Prot) [2018/10/02]	Bilaterea (Metazoa, Holozoa)	G		# euk_db dataset → subsampling of euk_db_draft dataset (only colored taxa, with bold sequence names)
Branchiostoma floridae	Bflo	28544	Uniprot [2017/05/16]	Bilaterea (Metazoa, Holozoa)	G
Saccoglossus kowalevskii	Skow	22111	NCBI [2017/05/16]	Bilaterea (Metazoa, Holozoa)	G
Strongylocentrotus purpuratus	Spur	28594	Uniprot [2017/05/19]	Bilaterea (Metazoa, Holozoa)	G
Daphnia pulex	Dpul	30137	Uniprot [2017/05/16]	Bilaterea (Metazoa, Holozoa)	G
Capitella teleta	Ctel	31134	Uniprot [2018/10/15]	Bilaterea (Metazoa, Holozoa)	G
Lottia gigantea	Lgig	23675	Uniprot [2017/05/16]	Bilaterea (Metazoa, Holozoa)	G
Hydra vulgaris	Hvul	21990	NCBI [2017/05/19]	Cnidaria (Metazoa, Holozoa)	G
Nematostella vectensis	Nvec	27273	http://www.compagen.org/datasets.html [2017/05/16]	Cnidaria (Metazoa, Holozoa)	G
Acropora digitifera	Adig	33878	NCBI [2017/15/22]	Cnidaria (Metazoa, Holozoa)	G
Trichoplax adhaerens	Tadh	11520	Uniprot [2017/05/16]	Placozoa (Metazoa, Holozoa)	G
Mnemiopsis leidyi	Mlei	16548	https://research.nhgri.nih.gov/mnemiopsis/download/download.cgi?dl=proteome [2017/05/16]	Ctenophora (Metazoa, Holozoa)	G
Pleurobrachia bachei	Pbac	19523	http://neurobase.rc.ufl.edu/pleurobrachia/download [2017/05/16]	Ctenophora (Metazoa, Holozoa)	G
Amphimedon queenslandica	Aque	43435	https://ftp.uniprot.org/pub/databases/uniprot/previous_releases/release-2018_10/ [2018/10/15]	Porifera (Metazoa, Holozoa)	G
Sycon ciliatum	Scil	38573	Genome (http://www.compagen.org/datasets.html) and transcriptomic data (https://www.ncbi.nlm.nih.gov/sra/?term=ERR466759 and https://www.ncbi.nlm.nih.gov/sra/?term=ERR592865) [2018/10/15]	Porifera (Metazoa, Holozoa)	G
Oscarella carmela	Ocar	11152	http://www.compagen.org/datasets.html [2018/10/15]	Porifera (Metazoa, Holozoa)	G
Monosiga brevicollis	Mbre	9172	EnsemblProtist35 [2017/05/18]	Choanoflagellatea (Other Holozoa)	G
Salpingoeca rosetta	Sros	11731	EnsemblProtist35 [2017/05/18]	Choanoflagellatea (Other Holozoa)	G
Didymoeca costata	Dcos	33705	https://figshare.com/articles/Data_from_The_ancestral_animal_genetic_toolkit_revealed_by_diverse_choanoflagellate_transcriptomes/5686984/2 [2018/10/15]	Choanoflagellatea (Other Holozoa)	T
Helgoeca nana	Hnan	38250	https://figshare.com/articles/Data_from_The_ancestral_animal_genetic_toolkit_revealed_by_diverse_choanoflagellate_transcriptomes/5686984/2 [2018/10/15]	Choanoflagellatea (Other Holozoa)	T
Capsaspora owczarzaki	Cowc	10106	https://figshare.com/articles/Genome_-_Capsaspora_owczarzaki_v3_/4123158 [2018/10/17]	Filasterea (Other Holozoa)	G
Ministeria vibrans	Mvib	13332	https://doi.org/10.6084/m9.figshare.19895962.v1 [Data generated in this manuscript]	Filasterea (Other Holozoa)	G
Pigoraptor vietnamica	Pvie	14922	https://doi.org/10.6084/m9.figshare.19895962.v1 [Data generated in this manuscript]	Filasterea (Other Holozoa)	G
Pigoraptor chileana	Pchi	14618	https://doi.org/10.6084/m9.figshare.19895962.v1 [Data generated in this manuscript]	Filasterea (Other Holozoa)	G
Creolimax fragrantissima	Cfra	8694	https://figshare.com/articles/Creolimax_fragrantissima_genome_data/1403592 [2018/10/17]	Teretosporea (Other Holozoa)	G
Sphaeroforma arctica	Sarc	33969	https://doi.org/10.7554/eLife.49801 [2018/10/17]	Teretosporea (Other Holozoa)	G
Chromosphaera perkinsii	Cper	12463	https://figshare.com/articles/Genome_-_Chromosphaera_perkinsii/5426494 [2018/10/17]	Teretosporea (Other Holozoa)	G
Corallochytrium limacisporum India	Clim	7658	https://doi.org/10.6084/m9.figshare.13140191.v1 [Data generated in this manuscript]	Teretosporea (Other Holozoa)	G
Syssomonas multiformis	Smul	47691	https://datadryad.org/resource/doi:10.5061/dryad.26bv4 [2018/10/15]	Teretosporea (Other Holozoa)	T
Ichthyophonus hoferi	Ihof	6351	https://figshare.com/articles/Genome_-_Ichthyophonus_hoferi/5426488 [2018/10/15]	Teretosporea (Other Holozoa)	G
Amoebidium parasiticum	Apar	23007	https://doi.org/10.1016/j.cub.2015.07.053 [2018/10/15]	Teretosporea (Other Holozoa)	T
Abeoforma whisleri	Awhi	21845	https://figshare.com/articles/Abeoforma_whisleri_s_transcriptome/3895752 [2018/10/15]	Teretosporea (Other Holozoa)	T
Pirum gemmata	Pgem	22256	https://figshare.com/articles/Pirum_gemmata_s_Transcriptome/3900036 [2018/10/15]	Teretosporea (Other Holozoa)	T
Sphaerotecum destruens	Sdes	15930	https://doi.org/10.1016/j.cub.2015.07.053 [2018/10/15]	Teretosporea (Other Holozoa)	T
Parvularia atlantis	Patl	9343	https://doi.org/10.6084/m9.figshare.19895962.v1 [Data generated in this manuscript]	Nucleariids (Other Holomycota)	G
Fonticula alba	Falb	6309	NCBI [2017/05/18]	Nucleariids (Other Holomycota)	G
Mitosporidium daphniae	Mdap	3256	Uniprot [2016/08/22]	Opisthosporidia (Other Holomycota)	G
Rozella allomycis	Rall	6337	Uniprot [2017/06/02]	Opisthosporidia (Other Holomycota)	G
Allomyces macrogynus	Amac	18611	Uniprot [2018/10/15]	Blastocladiomycota (Fungi, Holomycota)	G
Catenaria anguillulae	Cang	12763	NCBI [2017/05/18]	Blastocladiomycota (Fungi, Holomycota)	G
Spizellomyces punctatus	Spun	9267	Uniprot [2017/05/18]	Chytridiomycota (Fungi, Holomycota)	G
Gonapodya prolifera	Gpro	13801	Uniprot [2017/05/18]	Chytridiomycota (Fungi, Holomycota)	G
Conidiobolus coronatus	Ccor	10572	EnsemblFungi35 [2017/05/18]	Zygomycota (Fungi, Holomycota)	G
Coemansia reversa	Crev	7347	JGI [2017/05/18]	Zygomycota (Fungi, Holomycota)	G
Rhizopus oryzae	Rory	17467	JGI [2018/10/15]	Mucuromycotina (Fungi, Holomycota)	G
Phycomyces blakesleeanus	Pbla	14792	JGI [2018/10/15]	Mucuromycotina (Fungi, Holomycota)	G
Rhizophagus irregularis DAOM 197198w	Rirr	26712	Uniprot [2018/10/15]	Mucuromycotina (Fungi, Holomycota)	G
Mortierella verticillata	Mver	12569	JGI [2018/10/16]	Mucuromycotina (Fungi, Holomycota)	G
Coprinopsis cinerea	Ccin	13335	Uniprot [2017/05/18]	Basidiomycota (Fungi, Holomycota)	G
Ustilago maydis	Umay	6806	Uniprot [2017/05/18]	Basidiomycota (Fungi, Holomycota)	G
Laccaria bicolor	Lbic	17895	Uniprot [2017/05/18]	Basidiomycota (Fungi, Holomycota)	G
Sporobolomyces roseus	Spro	5536	JGI [2017/06/02]	Basidiomycota (Fungi, Holomycota)	G
Neurospora crassa	Ncra	9759	Uniprot [2018/10/15]	Ascomycota (Fungi, Holomycota)	G
Tuber melanosporum	Tmel	7494	Uniprot [2017/05/18]	Ascomycota (Fungi, Holomycota)	G
Yarrowia lipolytica	Ylip	6447	JGI [2018/10/16]	Ascomycota (Fungi, Holomycota)	G
Taphrina deformans	Tdef	4659	Uniprot [2017/05/18]	Ascomycota (Fungi, Holomycota)	G
Schizosaccharomyces pombe	Spom	5142	Uniprot [2018/10/02]	Ascomycota (Fungi, Holomycota)	G
Neolecta irregularis	Nirr	5551	Uniprot [2017/05/18]	Ascomycota (Fungi, Holomycota)	G
Saitoella complicata	Scom	7118	Uniprot [2017/05/18]	Ascomycota (Fungi, Holomycota)	G
Thecamonas trahens	Ttra	10604	Uniprot [2017/05/19]	Apusozoa (other eukaryotes)	G
Acanthamoeba castellanii	Acas	14939	Uniprot [2017/05/19]	Amoebozoa (other eukaryotes)	G
Dictyostelium discoideum	Ddis	12745	Uniprot [2017/05/19]	Amoebozoa (other eukaryotes)	G
Monocercomonoides sp. PA203	Mosp	16780	http://www.protistologie.cz/hampllab/data.html [2016/05/26]	Excavata (other eukaryotes)	G
Naegleria gruberi	Ngru	15636	Uniprot [2017/05/18]	Excavata (other eukaryotes)	G
Bodo saltans	Bsal	18124	Uniprot [2018/10/15]	Excavata (other eukaryotes)	G
Phytophthora infestans	Pinf	17609	Uniprot [2017/05/19]	Stramenopiles (other eukaryotes)	G
Hyphochytrium catenoides	Hcat	18481	https://www.ebi.ac.uk/biostudies/studies/S-BSST46 [2018/10/15]	Stramenopiles (other eukaryotes)	G
Ectocarpus siliculosus	Esil	16334	Uniprot [2017/05/19]	Stramenopiles (other eukaryotes)	G
Aplanochytrium kerguelense	Aker	11892	JGI [2018/10/15]	Stramenopiles (other eukaryotes)	G
Tetrahymena thermophila	Tthe	26976	Uniprot [2017/05/19]	Alveolata (other eukaryotes)	G
Vitrella brassicaformis	Vbra	23030	Uniprot [2017/06/02]	Alveolata (other eukaryotes)	G
Plasmodium falciparum	Pfal	5448	Uniprot [2018/10/15]	Alveolata (other eukaryotes)	G
Bigelowiella natans	Bnat	21706	EnsemblProtist35 [2017/05/18]	Rhizaria (other eukaryotes)	G
Plasmodiophora brassicae	Pbra	9720	Uniprot [2017/06/02]	Rhizaria (other eukaryotes)	G
Reticulomyxa filosa	Rfil	39903	Uniprot [2018/10/15]	Rhizaria (other eukaryotes)	G
Guillardia theta	Gthe	24590	Uniprot [2017/05/19]	Cryptophyta (other eukaryotes)	G
Emiliania huxleyi	Ehux	35707	Uniprot [2017/05/19]	Haptophyta (other eukaryotes)	G
Cyanophora paradoxa	Cpar	33874	Genome (http://cyanophora.rutgers.edu/cyanophora/) and transcriptome (https://www.ncbi.nlm.nih.gov/sra/?term=SRR363339) [2018/10/15]	Glauchophyta (other eukaryotes)	G
Arabidopsis thaliana	Atha	27604	Uniprot [2018/10/15]	Streptophyta (other eukaryotes)	G
Klebsormidium flaccidum	Kfla	16283	NCBI [2017/05/19]	Streptophyta (other eukaryotes)	G
Chlamydomonas reinhardtii	Crei	17614	Uniprot [2017/05/19]	Chlorophyta (other eukaryotes)	G
Cyanidioschyzon merolae	Cmer	4995	Uniprot [2017/05/19]	Rhodophyta (other eukaryotes)	G
Chondrus crispus	Ccri	9598	NCBI [2017/05/19]	Rhodophyta (other eukaryotes)	G
# Two extra species included in the dataset analyzed in Supplementary Figure 2
Paraphelidium tribonemae	Ptri	10439	https://figshare.com/articles/dataset/Paraphelidium_tribonemae_v1/5200909?file= [2022/02/01]	Opisthosporidia (Other Holomycota)	T
Olpidium bornovanus	Obor	8477	NCBI [2022/02/01]	Olpidium (Fungi, Holomycota)	G

## Sheet: Supplementary Table 5
Supplementary Table 5. Preditor probabilities found by the machine-learning classifiers that were trained to find their own definition of Fungi and Metazoa functional COG compositions
	# Machine-learning classifiers of Fungi funtional category compositions							# Machine-learning classifiers of Metazoa funtional category compositions							Notes:
Lineage	Artificial Neural Network	K-Nearest Neighbors	Logistic Regression	Random Forest	Support Vector Machine	Weighted average		Artificial Neural Network	K-Nearest Neighbors	Logistic Regression	Random Forest	Support Vector Machine	Weighted average		# See Supplementary Information 3-Fig. 7 for a mapping of every ancestral lineage to the phylogeny
Adig	0.00194951	0	0.242731	0.0386111	0.0180974	0.0152707		0.984104	1	0.528754	0.929091	0.982601	0.981192		# See FungiMetazoaClassifiers in the figshare repository for the code related to the ML classifiers
Amac	0.76718	1	0.490725	0.880079	0.663219	0.820819		0.0115716	0	0.238131	0.010625	0.0500377	0.0208539		# For an information on how weighted average was computed, see Methods
Aque	0.00575614	0	0.165298	0.174702	0.0230789	0.0526179		0.990807	0.751419	0.563077	0.670486	0.973976	0.916902
Ascomycota1-1	0.973724	1	0.530334	0.759623	0.934913	0.914099		0.00443287	0	0.210547	0.0817361	0.0270071	0.0174656
Ascomycota1-2	0.969342	0.808324	0.525277	0.783671	0.901454	0.867183		0.00608023	0	0.214932	0.0906881	0.033915	0.021059
Ascomycota2-1	0.96014	1	0.522309	0.753194	0.845911	0.885265		0.00463261	0	0.209418	0.0234154	0.0291448	0.0127906
Ascomycota2-2	0.969044	1	0.52184	0.789194	0.894656	0.909792		0.00627714	0	0.219943	0.0615972	0.0371078	0.019394
Basidiomycota1	0.975117	1	0.545357	0.881706	0.923914	0.942964		0.00435695	0	0.208885	0.0704861	0.0248354	0.015755
Bflo	0.00116839	0	0.236158	0.0783333	0.00490963	0.0217862		0.989356	1	0.599046	0.882841	0.994464	0.982756
Cang	0.909334	1	0.487419	0.851667	0.780875	0.880536		0.0149817	0	0.241798	0.0324432	0.0656081	0.0289686
Ccin	0.972303	1	0.560264	0.790278	0.762256	0.875519		0.00410988	0	0.207331	0.0610543	0.0219198	0.0139175
Ccor	0.962758	1	0.534502	0.891548	0.779826	0.903913		0.00570064	0	0.221615	0.0935543	0.0328166	0.0208312
Cfra	0.644174	0	0.529871	0.218333	0.360738	0.313975		0.00386841	0	0.209356	0.0557134	0.0218954	0.0133079
Clim	0.328364	0	0.511634	0.19	0.193501	0.182894		0.00957906	0	0.233667	0.138807	0.0472345	0.0309853
Cowc	0.02355	0	0.447796	0.045	0.0577447	0.0329186		0.0204287	0	0.263812	0.105057	0.0819802	0.0429308
Cper	0.0630201	0	0.467288	0.13	0.234177	0.111836		0.0250234	0	0.256413	0.0421654	0.0714509	0.0360992
Crev	0.892875	1	0.527713	0.857659	0.533983	0.812004		0.00204167	0	0.202914	0.0124432	0.016801	0.00699275
Ctel	0.0087205	0	0.271027	0.100754	0.133713	0.0638625		0.983488	1	0.523204	0.946932	0.977863	0.981175
Deterostomia1	0.000846263	0	0.206163	0.15	0.00474832	0.0401269		0.990738	1	0.593835	0.684375	0.995365	0.965295
Dpul	0.00804111	0	0.304825	0.0755556	0.045129	0.0335361		0.962006	1	0.434824	0.921111	0.903275	0.947261
Falb	0.0349244	0	0.46994	0.197778	0.0433039	0.0712722		0.00442384	0	0.227526	0.10375	0.0377366	0.0226409
Filasterea1	0.0304962	0	0.413623	0.197698	0.144897	0.0972816		0.116726	0.252083	0.305047	0.068125	0.194409	0.157254
Fungi1	0.462604	0.424543	0.457662	0.32754	0.528504	0.436856		0.0214751	0	0.258581	0.0411932	0.0841643	0.038138
Fungi2	0.58348	0.452877	0.470548	0.367143	0.561284	0.492462		0.0143405	0	0.247159	0.0124432	0.06589	0.0269138
Fungi3	0.827889	0.588277	0.500465	0.65619	0.622766	0.675008		0.00579643	0	0.223777	0.0426452	0.0368321	0.0173448
Fungi4	0.929474	0.602013	0.505068	0.763254	0.766423	0.7695		0.00691506	0	0.225987	0.049577	0.039689	0.0193263
Gpro	0.969887	1	0.517988	0.85931	0.907334	0.931455		0.00896907	0	0.245706	0.05	0.0507352	0.023527
Holomycota1	0.124257	0.185524	0.440341	0.274325	0.26898	0.215351		0.0300197	0	0.263842	0.0860227	0.104513	0.0520911
Hsap	2.05044e-05	0	0.119924	0.095	6.64728e-05	0.024499		0.997992	1	0.760554	0.8375	1	0.984074
Hvul	0.0205777	0	0.323797	0.0572222	0.194583	0.0718774		0.956357	1	0.396829	0.849634	0.855548	0.924125
Ichthyosporea1	0.142121	0.390411	0.448557	0.323889	0.263538	0.277186		0.0500417	0	0.273351	0.0835543	0.115346	0.0640491
Lbic	0.937444	1	0.539829	0.81254	0.685171	0.851931		0.00360495	0	0.212801	0.0367361	0.0237677	0.0119837
Lgig	0.00511064	0	0.269093	0.0711984	0.0713622	0.0386873		0.976147	1	0.506875	0.850202	0.966829	0.965696
Mbre	0.0267959	0	0.403392	0.129611	0.193466	0.091787		0.183554	0	0.310066	0.123693	0.24032	0.164475
Mdap	0.484157	0	0.556347	0.211111	0.193597	0.227383		0.000473746	0	0.152339	0.12	0.00420634	0.0125392
Metazoa1	0.00238147	0	0.302033	0.055	0.0132509	0.0183067		0.949283	1	0.428887	0.761591	0.854086	0.912373
Metazoa2	0.00299198	0	0.293001	0.10875	0.0180218	0.0335824		0.959037	1	0.440691	0.637702	0.881994	0.913489
Mlei	0.00242081	0	0.283045	0.0469444	0.0211891	0.0183617		0.96592	1	0.465971	0.916932	0.924859	0.954962
Mucoromycota1-1	0.926088	0.789894	0.490683	0.533373	0.787005	0.757146		0.0072659	0	0.235624	0.0704861	0.045603	0.0231502
Mucoromycota1-2	0.959524	0.808429	0.486046	0.595444	0.91448	0.819732		0.0124828	0	0.246593	0.133188	0.052029	0.0331779
Mver	0.910356	1	0.525557	0.88431	0.675664	0.861097		0.00413472	0	0.217765	0.0517361	0.0275757	0.0147247
Mvib	0.0260046	0	0.428732	0.0716667	0.145817	0.0639311		0.0524601	0	0.295821	0.121875	0.155803	0.0805361
Ncra	0.981882	1	0.571678	0.949095	0.944897	0.967626		0.00269357	0	0.19411	0.0617361	0.0169229	0.0118787
Nirr	0.95811	1	0.565495	0.888242	0.754273	0.895071		0.00146954	0	0.172989	0.0524432	0.00863993	0.00804141
Nucleariidea	0.0711896	0.332959	0.462229	0.2825	0.140582	0.202998		0.0124569	0	0.253367	0.118068	0.068796	0.036682
Nvec	0.00400579	0	0.274832	0.0583333	0.0382535	0.0262514		0.976614	1	0.490561	0.830341	0.954861	0.960562
Patl	0.13439	0	0.480136	0.149722	0.193614	0.123959		0.00889976	0	0.243426	0.0217361	0.0507627	0.020891
Pbac	0.00623917	0	0.305577	0.0708333	0.103213	0.0473845		0.962573	1	0.434185	0.95	0.873556	0.941478
Pbla	0.935686	1	0.519416	0.870798	0.663259	0.860647		0.00320942	0	0.212011	0.0635543	0.0227214	0.0139782
Pchi	0.0223735	0	0.418697	0.025	0.117145	0.0433389		0.0258263	0	0.300333	0.0465341	0.118568	0.050672
Protostomia1	0.00168378	0	0.222416	0.116349	0.0149323	0.0343873		0.988465	1	0.570661	0.762557	0.99221	0.970575
Pvie	0.0338283	0	0.425011	0.0997222	0.187973	0.0843805		0.0147781	0	0.29131	0.020625	0.0852946	0.0335537
Rall	0.0758571	0	0.450783	0.160361	0.193546	0.11202		0.00563323	0	0.237967	0.03	0.0474365	0.0192101
Rirr	0.803702	1	0.448694	0.746131	0.66328	0.795472		0.00897038	0	0.243051	0.06	0.0507059	0.0244434
Rory	0.899045	1	0.526055	0.812087	0.732862	0.854936		0.00388488	0	0.19893	0.0611111	0.0210632	0.0135705
Sarc	0.0432308	0	0.521819	0.199444	0.193548	0.113918		0.00459982	0	0.179495	0.0665909	0.0320862	0.0176291
Scil	0.00739589	0	0.330001	0.0618095	0.0570262	0.0330111		0.946418	1	0.409368	0.859091	0.803377	0.905237
Scom	0.975943	1	0.577133	0.952786	0.917093	0.959662		0.00166454	0	0.179607	0.0317361	0.0105118	0.00676349
Skow	0.00290755	0	0.261721	0.101111	0.0174364	0.0314368		0.979825	1	0.53463	0.874375	0.979201	0.973211
Spom	0.94001	1	0.561812	0.868333	0.663302	0.861106		0.00117162	0	0.168806	0.085	0.00889898	0.0109929
Spro	0.954035	1	0.575421	0.868333	0.746266	0.886782		0.00127773	0	0.178881	0.0829861	0.00780177	0.010533
Spun	0.75484	0.610624	0.488981	0.847048	0.663247	0.721719		0.00614131	0	0.234758	0.020625	0.038964	0.0160892
Spur	0.00218715	0	0.295039	0.0433333	0.0184276	0.016635		0.967873	1	0.469971	0.939861	0.929184	0.959228
Sros	0.0169039	0	0.386169	0.0358333	0.0913707	0.0378748		0.11416	0	0.330857	0.0935543	0.283796	0.143196
Tadh	0.0193033	0.170327	0.381452	0.086754	0.0986257	0.0918115		0.675855	1	0.345193	0.637216	0.454384	0.660678
Tdef	0.945089	0.806997	0.570418	0.859325	0.663276	0.816676		0.00166714	0	0.177243	0.0123043	0.0109767	0.00510453
Tmel	0.969699	0.829386	0.568645	0.948976	0.845078	0.899536		0.00211967	0	0.183598	0.0536932	0.0133816	0.00983913
Umay	0.963381	0.836168	0.574569	0.889881	0.776657	0.865974		0.00163834	0	0.184489	0.0398043	0.0106072	0.00752552
Uragaricomycotinan	0.974733	1	0.534749	0.908	0.896477	0.942313		0.00554149	0	0.223623	0.0954861	0.0337202	0.021203
Uranthozoan	0.000595172	0	0.183862	0.141667	0.00416581	0.0377614		0.994172	1	0.627242	0.717841	0.999988	0.971289
Urascomyoctan	0.971117	1	0.525333	0.773194	0.91111	0.910585		0.00648631	0	0.216211	0.0906881	0.0353831	0.021672
Urbasidiomycotan	0.971007	1	0.540015	0.829861	0.905562	0.923675		0.00441244	0	0.211378	0.100688	0.0260566	0.0189299
Urbilaterian	0.00100056	0	0.218429	0.127143	0.00558168	0.0344992		0.988969	1	0.568621	0.799293	0.992784	0.974366
Urblastocladiomycotan	0.706418	0.483166	0.463774	0.394905	0.696264	0.573274		0.0247792	0	0.259257	0.0924432	0.0788938	0.0428184
Urchoanoflagellatean	0.0158064	0	0.369873	0.199722	0.119407	0.0873142		0.449813	0.244605	0.351676	0.517986	0.452643	0.423203
Urchoanozoan	0.00822178	0	0.374768	0.126667	0.0499795	0.0480455		0.322489	0.239856	0.336266	0.407841	0.376739	0.332691
Urchordata	0.00053069	0	0.196837	0.17254	0.00220286	0.0451751		0.991476	1	0.613843	0.74875	0.997148	0.972101
Urchytridiomycotan	0.68486	0.420002	0.458782	0.385317	0.661628	0.541956		0.0262779	0	0.266777	0.0324432	0.0924205	0.0419103
Urcnidarian	0.00102166	0	0.217656	0.182282	0.00659169	0.0489804		0.987735	1	0.557899	0.676452	0.990388	0.961753
Urctenophoran	0.0019397	0	0.236687	0.228333	0.0271669	0.0665716		0.981665	1	0.541752	0.78	0.9861	0.967337
Urdeuterostomian	0.000705383	0	0.2043	0.122698	0.00345423	0.0327118		0.991011	1	0.598166	0.796932	0.996068	0.976029
Urdikaryan	0.967016	0.81799	0.529522	0.814861	0.88772	0.87314		0.00494327	0	0.214861	0.089577	0.030059	0.0193145
Ureumetazoan	0.00115447	0	0.235544	0.14006	0.00587194	0.0379432		0.984014	1	0.529595	0.666793	0.982556	0.95689
Urfilasterean	0.0226134	0	0.415054	0.080754	0.113588	0.0568134		0.11761	0.226969	0.306703	0.098327	0.204518	0.159277
Urfilozoan	0.0144061	0	0.408604	0.121667	0.0685325	0.0532626		0.134252	0.237062	0.307171	0.117702	0.223096	0.175662
Urholomycotan	0.0377273	0.181523	0.441719	0.191111	0.129998	0.13421		0.0371817	0	0.267768	0.119318	0.110559	0.0601645
Urholozoan	0.0207077	0	0.428659	0.192778	0.0771134	0.0754546		0.0776254	0.227678	0.287056	0.121761	0.155846	0.1293
Urichthyophonidan	0.543401	0.388566	0.474214	0.276667	0.451414	0.415309		0.0211152	0	0.260013	0.069577	0.0807768	0.0396072
Urmetazoan	0.00294293	0	0.313244	0.0761111	0.0188513	0.0253825		0.901822	0.767233	0.409538	0.604318	0.783067	0.817389
Urmucoromycotan	0.944051	0.612023	0.49948	0.760837	0.8194	0.788931		0.00705634	0	0.230287	0.079577	0.0408484	0.022503
Uropisthokont	0.024558	0.180312	0.432413	0.181111	0.0991899	0.119833		0.0688904	0.225706	0.282218	0.139943	0.14839	0.12454
Uropisthosporidian	0.108787	0	0.422671	0.160917	0.264422	0.139345		0.0175625	0	0.262164	0.145	0.0994168	0.0504431
Urpezizomycotinan	0.981512	1	0.542138	0.908373	0.956123	0.960041		0.00654081	0	0.215736	0.100625	0.0348458	0.0224577
Urpigoraptor	0.0620197	0.159094	0.389067	0.306111	0.328048	0.21779		0.238693	0.257305	0.336074	0.318693	0.293024	0.26507
Urporiferan	0.0027714	0	0.302318	0.0746429	0.0149257	0.0239126		0.951398	1	0.433215	0.767702	0.861625	0.916099
Urprotostomian	0.00146076	0	0.231567	0.13381	0.00893593	0.0372281		0.986258	1	0.546558	0.801793	0.9882	0.972034
Urteretosporean	0.0744754	0.200867	0.448581	0.257222	0.160578	0.172965		0.050697	0	0.271125	0.0928725	0.112983	0.0645132
Urzoopagomycotan	0.895314	0.813435	0.498103	0.551865	0.687361	0.732874		0.00481738	0	0.221988	0.0913952	0.0335449	0.0204475
Ylip	0.916297	0.756496	0.548003	0.846667	0.663222	0.794839		0.00249616	0	0.194635	0.0902588	0.0189449	0.0150192

## Sheet: Supplementary Table 6
Supplementary Table 6. Relative contribution of gene originations, duplications, transfers and fusions to gene gains
Lineage	Taxonomy	O/ODT_relToMax	D/ODT_relToMax	T/ODT_relToMax	F/ODT_relToMax		Notes:
Ascomycota1-1	Fungi (Holomycota)	0.1	0.24	0.94	0		# See Supplementary Information 3-Fig. 7 for a mapping of every ancestral lineage to the phylogeny
Ascomycota1-2	Fungi (Holomycota)	0.24	0.5	0.66	0.02
Ascomycota2-1	Fungi (Holomycota)	0.09	0.24	0.95	0.05		# Gene gains: gene originations (O) + gene duplications (D) + gene transfers (T)
Ascomycota2-2	Fungi (Holomycota)	0.18	0.35	0.82	0.06		# Fusions (F) correspond to a subset of the gene originations
Basidiomycota1	Fungi (Holomycota)	0.18	0.39	0.79	0.03
Deterostomia1	Metazoa (Holozoa)	0.15	0.78	0.45	0.09		# O/ODT_relToMax → [O /(O+D+T)] ratio, normalized by dividing it by the max value found for this ratio
Filasterea1	Other Holozoa	0.28	0.25	0.87	0.21		# D/ODT_relToMax → [D /(O+D+T)] ratio, normalized by dividing it by the max value found for this ratio
Fungi1	Fungi (Holomycota)	0.78	0.52	0.47	0.49		# T/ODT_relToMax → [T /(O+D+T)] ratio, normalized by dividing it by the max value found for this ratio
Fungi2	Fungi (Holomycota)	0.58	0.46	0.58	0.13		# F/ODT_relToMax → [F /(O+D+T)] ratio, normalized by dividing it by the max value found for this ratio
Fungi3	Fungi (Holomycota)	0.56	0.57	0.5	0.16
Fungi4	Fungi (Holomycota)	0.58	0.54	0.51	0.21
Holomycota1	Other Holomycota	0.67	0.48	0.54	0.29
Ichthyosporea1	Other Holozoa	0.23	0.19	0.94	0.05		P-values (comparison between groups, see Fig. 3 caption):
Metazoa1	Metazoa (Holozoa)	0.93	0.54	0.39	1
Metazoa2	Metazoa (Holozoa)	0.81	0.61	0.37	0.78
Mucoromycota1-1	Fungi (Holomycota)	0.33	0.37	0.75	0.1		'Duplications/ total gene gains’ (equivalent to ‘D/ODT_relToMax’):
Mucoromycota1-2	Fungi (Holomycota)	0.23	1	0.23	0.15		Metazoa (Holozoa) vs Fungi (Holomycota) pvalue=0 0.001099823530556528
Nucleariidea	Other Holomycota	0.13	0.24	0.93	0.1		Metazoa (Holozoa) vs Other Holozoa pvalue=0.0003069369799736287
Protostomia1	Metazoa (Holozoa)	0.29	0.59	0.57	0.19		Metazoa (Holozoa) vs Other Holomycota pvalue=0.003383780759939502
Uragaricomycotinan	Fungi (Holomycota)	0.61	0.75	0.32	0.21
Uranthozoan	Metazoa (Holozoa)	0.29	0.8	0.39	0.36		'Transfers / total gene gains’ (equivalent to ‘T/ODT_relToMax’):
Urascomyoctan	Fungi (Holomycota)	0.59	0.78	0.3	0.15		Metazoa (Holozoa) vs Fungi (Holomycota) pvalue=0.003344584687701347
Urbasidiomycotan	Fungi (Holomycota)	0.56	0.5	0.55	0.14		Metazoa (Holozoa) vs Other Holozoa pvalue=0.0007084324078636819
Urbilaterian	Metazoa (Holozoa)	0.58	0.86	0.23	0.74		Metazoa (Holozoa) vs Other Holomycota pvalue=0.006285922691210745
Urblastocladiomycotan	Fungi (Holomycota)	0.44	0.5	0.59	0.05
Urchoanoflagellatean	Other Holozoa	0.17	0.35	0.83	0.19		'Fusions / total gene gains’ (equivalent to ‘cO/ODT_relToMax’):
Urchoanozoan	Other Holozoa	0.69	0.42	0.58	0.72		Metazoa (Holozoa) vs Fungi (Holomycota) pvalue=0.0001913317689760009
Urchordata	Metazoa (Holozoa)	0.19	0.71	0.5	0.14		Metazoa (Holozoa) vs Other Holozoa pvalue=0.08440785956574692
Urchytridiomycotan	Fungi (Holomycota)	0.16	0.27	0.9	0.01		Metazoa (Holozoa) vs Other Holomycota pvalue=0.039862750270890306
Urcnidarian	Metazoa (Holozoa)	0.39	0.66	0.48	0.42
Urctenophoran	Metazoa (Holozoa)	0.45	0.7	0.42	0.84
Urdeuterostomian	Metazoa (Holozoa)	0.34	0.8	0.37	0.5
Urdikaryan	Fungi (Holomycota)	0.56	0.58	0.49	0.28
Ureumetazoan	Metazoa (Holozoa)	0.78	0.7	0.31	0.85
Urfilasterean	Other Holozoa	0.27	0.34	0.8	0.33
Urfilozoan	Other Holozoa	0.68	0.47	0.54	0.53
Urholomycotan	Other Holomycota	0.53	0.4	0.65	0.35
Urholozoan	Other Holozoa	0.71	0.57	0.44	0.73
Urichthyophonidan	Other Holozoa	0.27	0.44	0.71	0.13
Urmetazoan	Metazoa (Holozoa)	1	0.52	0.38	0.98
Urmucoromycotan	Fungi (Holomycota)	0.43	0.48	0.62	0.19
Uropisthosporidian	Other Holomycota	0.11	0.17	1	0.01
Urpezizomycotinan	Fungi (Holomycota)	0.21	0.38	0.79	0.09
Urpigoraptor	Other Holozoa	0.32	0.58	0.57	0.19
Urporiferan	Metazoa (Holozoa)	0.3	0.4	0.74	0.15
Urprotostomian	Metazoa (Holozoa)	0.31	0.56	0.59	0.17
Urteretosporean	Other Holozoa	0.27	0.24	0.89	0.14
Urzoopagomycotan	Fungi (Holomycota)	0.13	0.3	0.88	0.01

## Sheet: Supplementary Table 7
Supplementary Table 7. Relative representation of COG functional categories in Opisthokonta									Notes:
									# See Supplementary Information 3-Fig. 7 for a mapping of every ancestral lineage to the phylogeny
									# Functional COG category names are shown in Fig. 1C
Lineage	A	B	C	D	E	F	G	H	I	J	K	L	M	N	O	P	Q	T	U	V	W	Y	Z
Adig	0.0437578	0.0155435	0.0292834	0.0216369	0.037399	0.0183257	0.0472745	0.0090476	0.0326026	0.0321485	0.0983063	0.0543834	0.0180759	0.00176741	0.113312	0.0462902	0.0194141	0.204681	0.0791769	0.00947248	0.027149	0.00403818	0.0369137
Amac	0.0552651	0.0179521	0.0498476	0.0261791	0.0515438	0.0198732	0.0511298	0.019711	0.054238	0.0775428	0.0803735	0.0427719	0.0200713	0.000975648	0.12258	0.0441772	0.0239962	0.0999133	0.0847807	0.00831427	0.00404581	0.00414986	0.0405677
Aque	0.042713	0.0218925	0.0530067	0.0681905	0.0306768	0.0140749	0.0346981	0.00765866	0.0275417	0.0328112	0.0635589	0.0726929	0.0217401	0.0137462	0.163268	0.0265128	0.0148545	0.176914	0.0547865	0.00623246	0.0124309	0.00194845	0.03805
Ascomycota1-1	0.0683433	0.0197518	0.0608226	0.0317686	0.0538036	0.0227792	0.0714976	0.026534	0.0479038	0.0890648	0.0790804	0.0510468	0.0135926	0.000662433	0.110229	0.038531	0.0240787	0.0673314	0.0861755	0.00622687	0.00156447	0.00404225	0.0251696
Ascomycota1-2	0.0643775	0.0185773	0.0587977	0.0314294	0.0598	0.0219247	0.0741849	0.0255186	0.0505278	0.0911426	0.077584	0.0519034	0.0123919	0.000725347	0.110199	0.0396429	0.021575	0.0667789	0.0859759	0.00652578	0.00173003	0.00387556	0.024812
Ascomycota2-1	0.0689127	0.0190278	0.0590398	0.0329936	0.0559842	0.0231856	0.0649854	0.0248405	0.0484044	0.101194	0.0759724	0.0534901	0.0120686	0.000729908	0.111339	0.0370864	0.0193795	0.0656651	0.0891876	0.00588654	0.00178192	0.00403665	0.024808
Ascomycota2-2	0.0645737	0.0186997	0.0594817	0.0301733	0.0609428	0.0222717	0.0748371	0.0253065	0.0498632	0.0912773	0.0768406	0.0504313	0.0120391	0.000777874	0.110345	0.0391982	0.0227963	0.0656254	0.0858936	0.00736165	0.00191398	0.00390728	0.0254421
Basidiomycota1	0.0646953	0.0193475	0.0655391	0.0272618	0.0606608	0.0232165	0.0775014	0.0255308	0.0534492	0.0890893	0.0697743	0.0477353	0.0126135	0.000529066	0.109894	0.039585	0.0275548	0.0648608	0.0842002	0.00678561	0.00177983	0.00390695	0.024489
Bflo	0.0301888	0.0161515	0.0244709	0.0167235	0.0388195	0.0122472	0.0571436	0.00879522	0.042654	0.0298711	0.091521	0.0256641	0.0124588	0.00110626	0.138886	0.0484004	0.0431548	0.20405	0.0638161	0.0175612	0.0314675	0.00283083	0.0420172
Cang	0.0556199	0.0165603	0.0466305	0.0338966	0.0535676	0.0225661	0.0510346	0.0196257	0.0475682	0.0785589	0.0733356	0.0425605	0.0186772	0.000797618	0.128158	0.0528735	0.0232624	0.0993078	0.0818788	0.00890315	0.00540009	0.00440199	0.034815
Ccin	0.0539945	0.0220143	0.0532163	0.0275164	0.0501336	0.0177703	0.0944526	0.0208732	0.0506981	0.0711902	0.0712185	0.0478654	0.0122743	0.000407262	0.117237	0.0358572	0.0509824	0.0944163	0.0681136	0.00741338	0.00321576	0.00547385	0.0236656
Ccor	0.0517567	0.0170274	0.0598179	0.0233826	0.0709924	0.0191174	0.0774368	0.020562	0.063008	0.0740808	0.0864424	0.0378965	0.0155185	0.00105228	0.126487	0.0445796	0.0296651	0.0670075	0.0707662	0.0113841	0.00350137	0.00441666	0.0241007
Cfra	0.0579157	0.0222693	0.0510663	0.0269356	0.057892	0.020436	0.0587946	0.0227746	0.0610856	0.0772354	0.0772872	0.0460048	0.0152471	0.000548473	0.130331	0.0374041	0.0215977	0.0908457	0.0816879	0.00827028	0.0037335	0.00444824	0.0261885
Clim	0.0482213	0.0187546	0.0512154	0.0260142	0.0555292	0.0198694	0.0527815	0.0230569	0.0652232	0.0790859	0.0708245	0.0493567	0.0133399	0.000769256	0.122319	0.0393265	0.0322258	0.0979972	0.0821261	0.0105231	0.00555522	0.00421018	0.0316754
Cowc	0.0565118	0.0210809	0.0429277	0.0270911	0.0420338	0.0190675	0.0512862	0.018439	0.0550365	0.0703255	0.0781403	0.0496096	0.0154508	0.000912634	0.122524	0.0313946	0.0160887	0.128981	0.0953618	0.00809892	0.0079051	0.00593118	0.0358016
Cper	0.0468196	0.0207371	0.0469572	0.0259533	0.05545	0.0222975	0.0559634	0.0181786	0.0512036	0.0581378	0.0713485	0.0615202	0.0152525	0.000855659	0.10931	0.0495426	0.0198731	0.126446	0.0787525	0.00929145	0.00547789	0.00698452	0.043647
Crev	0.0624086	0.0223261	0.0493302	0.0312535	0.0489343	0.0241141	0.0601288	0.0249438	0.0513578	0.0884897	0.0885401	0.0456785	0.0162408	0.000975962	0.130809	0.0345823	0.0244923	0.0691495	0.0813503	0.00770177	0.00364662	0.00616848	0.0273774
Ctel	0.0320872	0.0167046	0.0353556	0.0217618	0.0434572	0.0147294	0.0705667	0.0107119	0.0367615	0.0342495	0.090237	0.0357667	0.0164749	0.00187044	0.106067	0.0609479	0.0291186	0.209391	0.0560894	0.0147107	0.0232046	0.00221144	0.0375251
Deterostomia1	0.0474978	0.0186729	0.0370407	0.0222773	0.0392501	0.0174935	0.0499063	0.0112216	0.0422725	0.0522675	0.105751	0.0369118	0.0103741	0.00203704	0.124396	0.0450868	0.0192638	0.157217	0.0809635	0.00976146	0.0198765	0.00335806	0.0471021
Dpul	0.0519597	0.0213539	0.0285621	0.0316652	0.0450062	0.0121533	0.060818	0.0106659	0.0389866	0.0418615	0.0991174	0.0532278	0.0169606	0.000875486	0.135805	0.0420676	0.0175478	0.150671	0.0670967	0.00704722	0.0221799	0.00413866	0.0402326
Falb	0.0693093	0.019612	0.0523959	0.0234964	0.0340112	0.0170859	0.0340974	0.017918	0.041459	0.107663	0.0824098	0.0493258	0.0132907	0.00129281	0.14472	0.0235529	0.014946	0.0886539	0.114495	0.00805107	0.00551003	0.0056943	0.0310095
Filasterea1	0.0564579	0.0194275	0.0466049	0.0275036	0.0450773	0.0217323	0.0544877	0.018272	0.0570086	0.0730423	0.075424	0.046237	0.0125464	0.00103913	0.122035	0.0330546	0.0173555	0.116409	0.0937521	0.00818417	0.00466984	0.00458671	0.0450919
Fungi1	0.0628235	0.01851	0.0525797	0.0316509	0.0508271	0.0220569	0.0488424	0.0218016	0.0529093	0.0922251	0.0725335	0.0525518	0.0141715	0.00102369	0.118335	0.0393227	0.0161284	0.0888661	0.0893049	0.00825453	0.00295037	0.00409476	0.0382364
Fungi2	0.0646332	0.0187688	0.0527525	0.0310317	0.0521893	0.0229017	0.0478121	0.0236979	0.0521757	0.0942669	0.0757583	0.0522209	0.0137129	0.000902584	0.118148	0.0393653	0.0156244	0.0840308	0.0895097	0.00781335	0.00284574	0.00418718	0.0356509
Fungi3	0.0662415	0.0197632	0.0546933	0.0311987	0.0545391	0.023108	0.052823	0.0247529	0.0539249	0.0974978	0.0826277	0.0517556	0.0126065	0.000736145	0.118462	0.0362942	0.0158915	0.073419	0.0881511	0.00731084	0.00219003	0.00437316	0.0276399
Fungi4	0.0651405	0.0197006	0.05625	0.0291252	0.0544771	0.0219419	0.0586576	0.023857	0.0550134	0.0948108	0.083401	0.05015	0.0134103	0.000709144	0.116063	0.0391955	0.0186763	0.0748344	0.0850403	0.00720306	0.00212962	0.00391561	0.0262974
Gpro	0.0473617	0.0166887	0.0574074	0.0232044	0.0614465	0.0205168	0.0792036	0.0195773	0.0648174	0.0599226	0.0718707	0.0477251	0.0222098	0.00122578	0.111762	0.0451396	0.0433729	0.0879331	0.0669575	0.0134903	0.00367065	0.00309962	0.0313964
Holomycota1	0.0666058	0.0190475	0.0526693	0.0320568	0.0439815	0.0199185	0.0463894	0.0199916	0.0510902	0.0972099	0.073855	0.0563051	0.0123181	0.00117168	0.120551	0.035111	0.0136836	0.0892947	0.094948	0.00710031	0.00325372	0.00412194	0.0393257
Hsap	0.0352273	0.0211035	0.0252795	0.0192016	0.0241996	0.0123103	0.0363626	0.00721173	0.0290567	0.0324108	0.153616	0.0256883	0.00550095	0.00107634	0.111568	0.0410825	0.012551	0.211142	0.0766296	0.0114517	0.0507243	0.00264485	0.0539612
Hvul	0.0485326	0.021018	0.0277594	0.0476574	0.0360738	0.0130477	0.0497736	0.0125876	0.0282514	0.0417342	0.0871188	0.0656329	0.0112912	0.00123065	0.117	0.058844	0.0174653	0.173078	0.0729053	0.00737442	0.0146727	0.00332355	0.0436273
Ichthyosporea1	0.0570211	0.0194984	0.0502477	0.0286662	0.0560414	0.0218997	0.0491008	0.0211763	0.0564465	0.0812785	0.0740725	0.0488559	0.011727	0.000904188	0.120703	0.0370671	0.0167401	0.10047	0.0934335	0.00841467	0.00365109	0.00417758	0.0384062
Lbic	0.0584594	0.0275931	0.049213	0.0282279	0.0497691	0.0221648	0.0742371	0.0220973	0.0500088	0.0690165	0.0671122	0.0603094	0.0140306	0.000520554	0.11937	0.0446254	0.0424814	0.0852136	0.0718215	0.00844309	0.00376185	0.0052355	0.026288
Lgig	0.0404315	0.0191787	0.0322651	0.0236533	0.0337148	0.0135159	0.0669467	0.00895685	0.035006	0.0386724	0.109	0.0343468	0.0145352	0.00160346	0.121054	0.0492533	0.0249389	0.178012	0.0659855	0.0128108	0.0220564	0.00304282	0.051019
Mbre	0.0545026	0.020688	0.0404661	0.027081	0.0395262	0.0170787	0.0678477	0.0146177	0.0391655	0.0666333	0.0662525	0.0521439	0.0170065	0.00166538	0.12493	0.0350993	0.0193072	0.153967	0.0767819	0.00883193	0.00765754	0.00361133	0.0451396
Mdap	0.0961665	0.0244004	0.0567957	0.0327167	0.0257301	0.0205109	0.0414374	0.0203891	0.0435761	0.136634	0.0859443	0.0627684	0.0160398	0.000144053	0.131271	0.0258465	0.00876508	0.0595715	0.0750683	0.00235471	0.00249323	0.00623861	0.0251373
Metazoa1	0.0570313	0.0193648	0.039375	0.0276405	0.0352439	0.0182297	0.0487154	0.0144959	0.0432379	0.0660766	0.0934086	0.043196	0.00874684	0.00112835	0.125194	0.0323752	0.0137196	0.141851	0.0942318	0.00780459	0.0107722	0.00378745	0.0543739
Metazoa2	0.0557554	0.0196208	0.040548	0.0260827	0.0352567	0.0190675	0.0477727	0.0145565	0.0434488	0.0656025	0.101731	0.0422639	0.00886694	0.00149994	0.122835	0.0353334	0.0144126	0.141111	0.0916245	0.00793307	0.0109154	0.00371148	0.0500498
Mlei	0.0555005	0.0157923	0.0296912	0.0234108	0.0301167	0.0147486	0.0430835	0.00937241	0.0333567	0.0430723	0.0851763	0.0493025	0.0142686	0.00135068	0.130365	0.0495843	0.0218676	0.181739	0.0774155	0.0125998	0.0201681	0.00504829	0.0529694
Mucoromycota1-1	0.0681753	0.0205603	0.0554064	0.0282831	0.0521521	0.0218738	0.0536882	0.0234051	0.0538775	0.09061	0.0858717	0.0492623	0.0152208	0.000821275	0.120488	0.0394969	0.0181012	0.0755928	0.0866338	0.00799263	0.00234312	0.00399987	0.0261435
Mucoromycota1-2	0.05914	0.0215224	0.05375	0.0240246	0.0545648	0.0198992	0.0714912	0.0210269	0.0560967	0.0803286	0.0942865	0.0393112	0.0177619	0.000864462	0.110541	0.0409863	0.0191301	0.0885877	0.0855071	0.00674156	0.00206061	0.00411708	0.0282598
Mver	0.0528068	0.0176215	0.0658252	0.0251828	0.0521445	0.0171624	0.0629365	0.0241258	0.0552034	0.0802657	0.087082	0.0415078	0.0180642	0.000842346	0.123034	0.0442413	0.0263968	0.0813458	0.0780194	0.011152	0.00409611	0.00556113	0.0253827
Mvib	0.0512652	0.0221185	0.042245	0.0260425	0.0403267	0.0175545	0.0686691	0.0164609	0.0509795	0.0642745	0.0672299	0.0458182	0.0186018	0.000718744	0.116832	0.0312363	0.0227602	0.13082	0.0914191	0.00924783	0.00970133	0.00442198	0.0512567
Ncra	0.0550038	0.018083	0.0644063	0.0256212	0.0571307	0.0205074	0.0970427	0.0246978	0.0503321	0.0775331	0.0836621	0.0487828	0.0156366	0.00065426	0.104914	0.0397239	0.0394657	0.0641437	0.0744653	0.00779641	0.00267393	0.00432162	0.0234024
Nirr	0.0723153	0.0209193	0.0535647	0.0310782	0.0514206	0.0240598	0.0600216	0.0251087	0.0453463	0.0929292	0.0841802	0.0579207	0.0150764	0.000515194	0.116452	0.0314021	0.0255561	0.0692087	0.0858275	0.00441154	0.00161345	0.00496375	0.0261083
Nucleariidea	0.0626203	0.0199669	0.0528048	0.0303108	0.0452206	0.0193868	0.0462286	0.0182554	0.0561905	0.0940969	0.0749743	0.0537524	0.0107287	0.000706438	0.122926	0.0299518	0.0159293	0.0972903	0.0991224	0.00848587	0.00294636	0.00440806	0.0336965
Nvec	0.0401973	0.0265842	0.0342835	0.019801	0.0463677	0.015481	0.0552824	0.0114484	0.0384222	0.0407207	0.0934591	0.0387009	0.0138087	0.00233735	0.118377	0.0514051	0.0250814	0.162501	0.0850132	0.0103573	0.0225287	0.00268811	0.0451539
Patl	0.0576755	0.0217293	0.04965	0.0260166	0.0448416	0.0158365	0.0488443	0.0186045	0.0554867	0.0724757	0.0848486	0.0509449	0.0159427	0.000815775	0.126219	0.0321339	0.0218034	0.111216	0.0895549	0.010124	0.00434746	0.00421116	0.0366778
Pbac	0.0551603	0.0169873	0.0309125	0.0265627	0.0369505	0.0129436	0.0434589	0.0121491	0.0366591	0.0415868	0.0799486	0.0395421	0.0170329	0.00112163	0.123001	0.0571334	0.0189783	0.185081	0.0708844	0.0096275	0.0165722	0.00414468	0.063562
Pbla	0.0536778	0.025826	0.0530988	0.03278	0.0480399	0.0166677	0.0624506	0.0183896	0.0546	0.0894127	0.101314	0.0413813	0.017335	0.000711538	0.114165	0.0353816	0.0234179	0.0930332	0.0778888	0.00736162	0.00262879	0.00431338	0.0261248
Pchi	0.0499715	0.0352917	0.0418652	0.0237383	0.0425066	0.023282	0.0557355	0.0165037	0.0500959	0.0569039	0.0732154	0.0449973	0.0189025	0.00112313	0.113604	0.0365024	0.021372	0.144309	0.0804331	0.00947526	0.00891299	0.00516781	0.0460907
Protostomia1	0.045293	0.0177759	0.0364378	0.02281	0.0379975	0.0176158	0.0556907	0.0121228	0.0414345	0.0524685	0.106374	0.0369221	0.0117305	0.0018866	0.121755	0.04873	0.018958	0.158828	0.0777054	0.0104737	0.0179827	0.0030834	0.0459241
Pvie	0.0504924	0.0396511	0.0444622	0.0242879	0.0412248	0.021004	0.0539274	0.0155288	0.0477374	0.0560256	0.0692862	0.0463933	0.0222129	0.00106073	0.109587	0.0376488	0.0222405	0.152029	0.0783228	0.00885785	0.00753266	0.0053923	0.0450943
Rall	0.0707398	0.0224558	0.0465369	0.0371121	0.0256666	0.0153387	0.0461116	0.0165551	0.0392911	0.0880795	0.0782097	0.0616942	0.0177484	0.00139772	0.127094	0.0303114	0.0155233	0.103557	0.0918606	0.00692267	0.00375473	0.00637216	0.0476676
Rirr	0.117777	0.0225847	0.0423257	0.0347587	0.0325536	0.0129685	0.0361594	0.0123977	0.0368732	0.0532831	0.0804593	0.0685332	0.0218072	0.000984285	0.124721	0.0291462	0.0208612	0.151134	0.0589467	0.007989	0.00360999	0.00518485	0.0249414
Rory	0.0634214	0.0221656	0.0569968	0.0262709	0.0465678	0.0153857	0.06747	0.0156401	0.0467157	0.0948163	0.0957466	0.0732824	0.0188192	0.000718766	0.100554	0.0351753	0.0213709	0.0900669	0.0710265	0.00535619	0.00213971	0.00380808	0.0264852
Sarc	0.126176	0.0139856	0.106041	0.0154895	0.0353665	0.0124295	0.0391275	0.0124351	0.0378964	0.0434806	0.0760911	0.195991	0.014417	0.000529034	0.0791766	0.025824	0.0194855	0.0639333	0.0499422	0.00612216	0.00543452	0.00328622	0.0173395
Scil	0.0446611	0.0170916	0.0459387	0.0225702	0.0533334	0.0138175	0.0588787	0.0164901	0.0405195	0.0463124	0.0780038	0.0724638	0.0210748	0.00184603	0.100214	0.036424	0.0239336	0.16449	0.0654058	0.0110867	0.0202165	0.00421166	0.0410166
Scom	0.0619087	0.019216	0.062466	0.029948	0.0537204	0.0215563	0.0789905	0.0277583	0.0466521	0.0830239	0.0823899	0.0512031	0.0158879	0.000480731	0.110946	0.0377215	0.0325761	0.0669035	0.0784437	0.00720568	0.00158483	0.00465411	0.0247629
Skow	0.0429771	0.0239378	0.0304683	0.0197847	0.0413285	0.0148765	0.0644954	0.00985138	0.0422857	0.0354576	0.100667	0.0338855	0.0114116	0.00176469	0.127231	0.0504933	0.0334272	0.16595	0.063808	0.0156316	0.0274624	0.00320476	0.0396004
Spom	0.070457	0.0230213	0.0486522	0.0347558	0.0537595	0.0237105	0.0601422	0.024656	0.0335658	0.120632	0.0817821	0.0553824	0.0119554	0.000315158	0.109646	0.03361	0.0161143	0.0667399	0.0925299	0.0055138	0.00217665	0.00492766	0.0259549
Spro	0.0621505	0.0233045	0.0654416	0.0267501	0.0649269	0.0241796	0.0824909	0.0269984	0.0517139	0.0848253	0.0602945	0.0471238	0.0149419	0.000566188	0.106589	0.0389882	0.027062	0.0692445	0.0806924	0.00766927	0.00228595	0.00659745	0.0251636
Spun	0.0610607	0.022971	0.0523187	0.0279744	0.0445421	0.018927	0.0530341	0.0201322	0.050062	0.0755419	0.0875839	0.0483464	0.0212124	0.000823982	0.116393	0.0378294	0.0233687	0.0998719	0.0808691	0.00860876	0.00435357	0.00447861	0.0396966
Spur	0.0406358	0.0228364	0.039543	0.0197917	0.0397344	0.0118068	0.0586768	0.00945166	0.0360628	0.0379402	0.0787562	0.0487555	0.014326	0.00110768	0.132104	0.0439415	0.026923	0.181949	0.071682	0.0117509	0.0209261	0.00319073	0.0481076
Sros	0.0517299	0.0236673	0.0474542	0.025221	0.0355458	0.0162756	0.0593732	0.0144122	0.0360614	0.0614512	0.0900645	0.0445827	0.0172011	0.00110674	0.129608	0.031052	0.020384	0.134526	0.0827045	0.0111853	0.0120914	0.00620231	0.0481
Tadh	0.0459648	0.0177088	0.0403968	0.0234284	0.0422062	0.0182604	0.0539874	0.0141421	0.0462071	0.0573653	0.0870262	0.0371379	0.0131935	0.00152542	0.12259	0.0383109	0.0241986	0.163415	0.0868017	0.00772522	0.0106348	0.00365744	0.0441167
Tdef	0.0604111	0.0194397	0.0626465	0.0322468	0.0542997	0.021843	0.0690937	0.0253902	0.0570353	0.0940257	0.0728823	0.0579693	0.0135872	0.00061569	0.111045	0.0367105	0.0253972	0.0660678	0.0831112	0.00637729	0.00200799	0.00408944	0.0237076
Tmel	0.0633488	0.0183838	0.0586796	0.0291612	0.0554623	0.0221793	0.0723069	0.023901	0.0506981	0.0895677	0.0837062	0.047545	0.0132418	0.00046255	0.115969	0.0374486	0.0298088	0.0655459	0.0844231	0.00643716	0.0021046	0.00391626	0.0257024
Umay	0.0613374	0.018949	0.0651904	0.025331	0.0561033	0.0212966	0.0794313	0.0236571	0.0590468	0.0846239	0.0789545	0.0475577	0.0141657	0.000492316	0.106428	0.0359391	0.0325525	0.0680225	0.082196	0.00826314	0.00208327	0.00486097	0.0235172
Uragaricomycotinan	0.0631112	0.0225319	0.0605939	0.0266523	0.055366	0.0215607	0.0831853	0.0241672	0.0545632	0.0841045	0.0703708	0.0482006	0.0127352	0.000564909	0.114909	0.0385625	0.0343033	0.0694937	0.0779599	0.00745531	0.00238847	0.00402126	0.0231984
Uranthozoan	0.0465001	0.0194478	0.0349356	0.022386	0.042773	0.0160647	0.0512777	0.0117202	0.0381838	0.0464321	0.0998696	0.0374604	0.0106121	0.00255885	0.125209	0.0509244	0.0172133	0.159529	0.0866057	0.00872964	0.0215095	0.0030612	0.0469959
Urascomyoctan	0.0641935	0.0184366	0.0598152	0.0311759	0.0595114	0.0217362	0.0743845	0.0253303	0.0506087	0.0897876	0.0779315	0.0518169	0.012485	0.000730114	0.110054	0.0401893	0.0227113	0.0672859	0.0850442	0.00652864	0.00176641	0.00384605	0.0246308
Urbasidiomycotan	0.0640004	0.0201095	0.062762	0.027292	0.0590952	0.0224047	0.0784627	0.0255214	0.052624	0.0892224	0.0719122	0.0500934	0.0127223	0.000537346	0.111077	0.0395102	0.0261483	0.0661779	0.0829099	0.00716972	0.00178603	0.00403009	0.0244313
Urbilaterian	0.0473232	0.0176321	0.0362641	0.0235575	0.0374625	0.0179045	0.0475072	0.0125783	0.0427305	0.0536638	0.115139	0.0385991	0.00992607	0.00173706	0.123606	0.0423589	0.016309	0.156613	0.0817921	0.00881242	0.0182543	0.00317271	0.0470569
Urblastocladiomycotan	0.0613822	0.0183412	0.0515447	0.0260017	0.0518284	0.0238141	0.0474559	0.0230399	0.0511019	0.0917246	0.0756638	0.0458013	0.0159044	0.000938671	0.123069	0.041283	0.0179859	0.091531	0.0893275	0.00811128	0.00288495	0.00360354	0.0376609
Urchoanoflagellatean	0.0594828	0.0195738	0.0463756	0.0272249	0.0409848	0.0199775	0.0650742	0.0148695	0.0441056	0.0732475	0.0663796	0.046245	0.0123481	0.00122563	0.131841	0.0339404	0.0175262	0.123687	0.0885787	0.00838116	0.0069573	0.0040274	0.0479469
Urchoanozoan	0.0614293	0.01986	0.0432666	0.0297679	0.0372236	0.0182281	0.0539926	0.0149704	0.0477282	0.0738716	0.0750819	0.0494487	0.00974974	0.00105847	0.129036	0.0329433	0.0141165	0.12179	0.0972444	0.00828855	0.00591437	0.00463661	0.0503533
Urchordata	0.0474149	0.0188773	0.0364559	0.0232257	0.0371791	0.0179819	0.0482139	0.0115024	0.0416752	0.0523465	0.110659	0.0363043	0.00984138	0.0016276	0.127519	0.0418949	0.0183686	0.15615	0.0818462	0.0103103	0.0222867	0.00330273	0.0450165
Urchytridiomycotan	0.0629535	0.0189832	0.0539835	0.0292679	0.0516377	0.0221871	0.0503421	0.021579	0.0548752	0.0854795	0.0718034	0.0518492	0.0154716	0.00107438	0.117831	0.0400886	0.0218265	0.0898275	0.0841864	0.00927286	0.00303327	0.00370145	0.0387451
Urcnidarian	0.0526443	0.0191676	0.0364654	0.0255262	0.0373676	0.017615	0.0482573	0.0129457	0.0379903	0.054079	0.102528	0.039975	0.00991773	0.00219424	0.128191	0.0423235	0.0147646	0.152373	0.0869256	0.00833753	0.0171363	0.00343687	0.0498375
Urctenophoran	0.0590712	0.0167123	0.0357349	0.0276499	0.0331545	0.0167354	0.0443253	0.0112215	0.0341447	0.0524172	0.0832175	0.0384122	0.0119301	0.00123248	0.133867	0.0566016	0.0156552	0.147678	0.0913671	0.0122117	0.01653	0.00353587	0.0565947
Urdeuterostomian	0.0467201	0.0183495	0.0364398	0.0227469	0.0383859	0.0174925	0.0486931	0.0118653	0.0418396	0.052495	0.112616	0.036652	0.00997309	0.0017292	0.124698	0.0428631	0.0177832	0.158038	0.0811587	0.00960732	0.0206074	0.0032591	0.0459862
Urdikaryan	0.0654097	0.0197461	0.0596755	0.0295946	0.0574009	0.0216909	0.0733306	0.0247107	0.0517326	0.0921263	0.0768097	0.0497414	0.0125239	0.000554609	0.111938	0.0395239	0.0233669	0.0677063	0.083939	0.00720992	0.00184463	0.00402886	0.0253948
Ureumetazoan	0.0514114	0.0186957	0.0377162	0.0251837	0.0359911	0.0182904	0.0466416	0.0134551	0.0423236	0.0582829	0.109259	0.0414624	0.00935944	0.00188199	0.125633	0.0371553	0.0149849	0.150264	0.0855984	0.00802472	0.0158311	0.00336274	0.049191
Urfilasterean	0.0563924	0.0197221	0.0452815	0.0270991	0.0438286	0.0195821	0.0589592	0.0177684	0.0561618	0.074147	0.0735102	0.0470597	0.0115486	0.000857567	0.121615	0.0333288	0.0175161	0.115929	0.0949731	0.00881027	0.00485757	0.00459932	0.0464525
Urfilozoan	0.0574732	0.0196552	0.046334	0.0289321	0.0433817	0.0193394	0.0545478	0.0173365	0.0553181	0.076593	0.0745343	0.0489898	0.00973132	0.000922483	0.122964	0.0341877	0.0147886	0.116138	0.0944322	0.0087607	0.00475878	0.00465478	0.0462262
Urholomycotan	0.0624808	0.0194515	0.0519994	0.0307886	0.0450686	0.0197953	0.0461696	0.0190249	0.0559179	0.0920512	0.0723199	0.0554275	0.0102602	0.00100763	0.121632	0.0337795	0.014448	0.0984782	0.0951007	0.00765316	0.0032388	0.00399852	0.0399079
Urholozoan	0.0565759	0.0185011	0.0490633	0.0299727	0.0469323	0.0201264	0.0488238	0.0191643	0.0598348	0.0806776	0.0721006	0.0505023	0.00960263	0.000925259	0.121348	0.0358927	0.0147734	0.110558	0.0944849	0.00868965	0.00398148	0.00473274	0.0427359
Urichthyophonidan	0.0597863	0.0211655	0.0533832	0.0261796	0.0567466	0.0208349	0.059986	0.0216958	0.0611271	0.0800885	0.0757631	0.0468882	0.0132585	0.000677277	0.124897	0.0400121	0.0197466	0.0880345	0.0864825	0.00869669	0.00400626	0.00423814	0.0263059
Urmetazoan	0.0598452	0.019419	0.0389483	0.0297785	0.0332944	0.0176815	0.0479158	0.013812	0.0429977	0.0682322	0.0867804	0.0447311	0.00889594	0.00113857	0.126988	0.0347395	0.012792	0.135324	0.0977286	0.00846463	0.00941514	0.00414135	0.0569365
Urmucoromycotan	0.0661482	0.0202446	0.0550954	0.0282386	0.0529816	0.0221167	0.0594784	0.0229729	0.0545897	0.0909045	0.0871559	0.0487117	0.0148413	0.000709792	0.115319	0.0391983	0.0186077	0.0775759	0.0854701	0.0071689	0.00220479	0.00404138	0.0262246
Uropisthokont	0.0570296	0.0181394	0.0511345	0.0307101	0.0470923	0.0203605	0.0483882	0.0192561	0.0613417	0.0829613	0.068437	0.0538882	0.00975322	0.0010676	0.121613	0.038203	0.014539	0.10447	0.0927783	0.00878625	0.00352432	0.00425078	0.0422746
Uropisthosporidian	0.0785056	0.0219082	0.0513093	0.0337565	0.0282738	0.0167243	0.0475968	0.0163078	0.0444186	0.113987	0.0808463	0.0546415	0.0137272	0.00126768	0.12651	0.0346393	0.0101867	0.0808146	0.0900415	0.00484887	0.00347706	0.00491679	0.0412947
Urpezizomycotinan	0.0621872	0.0178982	0.0609691	0.0284462	0.0592372	0.0213907	0.0814808	0.0252823	0.050502	0.088458	0.0779752	0.0485979	0.012619	0.000498186	0.109797	0.0403583	0.0305693	0.0640312	0.0824224	0.00696156	0.00195884	0.00332298	0.0250371
Urpigoraptor	0.0529023	0.0218529	0.0481556	0.0253522	0.0457993	0.0242002	0.0589938	0.0175741	0.0538816	0.0625741	0.0710381	0.0423593	0.0163987	0.00136626	0.116625	0.0402388	0.019421	0.128203	0.0889326	0.00895536	0.00569903	0.00461899	0.0448578
Urporiferan	0.0557472	0.0197292	0.0408643	0.027016	0.0376463	0.0174641	0.0523938	0.0159111	0.0425276	0.0645904	0.0894968	0.0451722	0.00980943	0.00127549	0.126177	0.0310097	0.0161869	0.140679	0.0916148	0.00830659	0.0114109	0.00385991	0.0511117
Urprotostomian	0.0483861	0.0180702	0.0369668	0.0240954	0.0367878	0.01848	0.0499911	0.012758	0.0425399	0.0556653	0.112285	0.0398585	0.0102146	0.00172656	0.125318	0.0424074	0.0168326	0.151166	0.0812714	0.00877488	0.017073	0.00320179	0.0461296
Urteretosporean	0.0559701	0.0187602	0.0509696	0.0297347	0.0529277	0.0210708	0.0464902	0.0214012	0.0601169	0.0846271	0.0731758	0.0503908	0.0110987	0.000935792	0.120172	0.0353849	0.016995	0.102782	0.0930603	0.00803184	0.0036589	0.00437072	0.0378752
Urzoopagomycotan	0.0658166	0.0189259	0.0574516	0.0313232	0.0551715	0.0264317	0.0504849	0.0251849	0.0501143	0.102531	0.0852479	0.0462589	0.0129027	0.000921022	0.119901	0.034718	0.0145595	0.0698404	0.0914592	0.00683747	0.00212004	0.00467531	0.0271224
Ylip	0.0594695	0.0195598	0.0551767	0.029646	0.0586794	0.0215724	0.0745383	0.0221206	0.052307	0.0884849	0.081639	0.0510253	0.0109818	0.000640841	0.117799	0.042576	0.0199587	0.0630572	0.091473	0.00857286	0.00268947	0.00443699	0.0235953

## Sheet: Supplementary Table 8
Supplementary Table 8. Absolute representation of COG functional categories in Opisthokonta									Notes:
									# See Supplementary Information 3-Fig. 7 for a mapping of every ancestral lineage to the phylogeny
									# Functional COG category names are shown in Fig. 1C
Lineage	A	B	C	D	E	F	G	H	I	J	K	L	M	N	O	P	Q	T	U	V	W	Y	Z
Adig	702.39	249.5	470.05	347.31	600.32	294.16	758.84	145.23	523.33	516.04	1577.99	872.95	290.15	28.37	1818.86	743.04	311.63	3285.49	1270.93	152.05	435.79	64.82	592.53
Amac	493.94	160.45	445.52	233.98	460.68	177.62	456.98	176.17	484.76	693.05	718.35	382.28	179.39	8.72	1095.58	394.84	214.47	892.99	757.74	74.31	36.16	37.09	362.58
Aque	790.05	404.94	980.45	1261.3	567.42	260.34	641.8	141.66	509.43	606.9	1175.63	1344.58	402.12	254.26	3019.93	490.4	274.76	3272.32	1013.37	115.28	229.93	36.04	703.8
Ascomycota1-1	242.45	70.07	215.77	112.7	190.87	80.81	253.64	94.13	169.94	315.96	280.54	181.09	48.22	2.35	391.04	136.69	85.42	238.86	305.71	22.09	5.55	14.34	89.29
Ascomycota1-2	274.25	79.14	250.48	133.89	254.75	93.4	316.03	108.71	215.25	388.27	330.51	221.11	52.79	3.09	469.45	168.88	91.91	284.48	366.26	27.8	7.37	16.51	105.7
Ascomycota2-1	233.2	64.39	199.79	111.65	189.45	78.46	219.91	84.06	163.8	342.44	257.09	181.01	40.84	2.47	376.77	125.5	65.58	222.21	301.81	19.92	6.03	13.66	83.95
Ascomycota2-2	252.36	73.08	232.46	117.92	238.17	87.04	292.47	98.9	194.87	356.72	300.3	197.09	47.05	3.04	431.24	153.19	89.09	256.47	335.68	28.77	7.48	15.27	99.43
Basidiomycota1	238.45	71.31	241.56	100.48	223.58	85.57	285.65	94.1	197	328.36	257.17	175.94	46.49	1.95	405.04	145.9	101.56	239.06	310.34	25.01	6.56	14.4	90.26
Bflo	423.8	226.74	343.53	234.77	544.96	171.93	802.2	123.47	598.79	419.34	1284.8	360.28	174.9	15.53	1949.73	679.46	605.82	2864.52	895.87	246.53	441.75	39.74	589.85
Cang	258.01	76.82	216.31	157.24	248.49	104.68	236.74	91.04	220.66	364.42	340.19	197.43	86.64	3.7	594.5	245.27	107.91	460.67	379.82	41.3	25.05	20.42	161.5
Ccin	267.81	109.19	263.95	136.48	248.66	88.14	468.48	103.53	251.46	353.1	353.24	237.41	60.88	2.02	581.49	177.85	252.87	468.3	337.84	36.77	15.95	27.15	117.38
Ccor	249.37	82.04	288.21	112.66	342.05	92.11	373.1	99.07	303.58	356.93	416.49	182.59	74.77	5.07	609.43	214.79	142.93	322.85	340.96	54.85	16.87	21.28	116.12
Cfra	268.21	103.13	236.49	124.74	268.1	94.64	272.28	105.47	282.89	357.68	357.92	213.05	70.61	2.54	603.57	173.22	100.02	420.71	378.3	38.3	17.29	20.6	121.28
Clim	209.37	81.43	222.37	112.95	241.1	86.27	229.17	100.11	283.19	343.38	307.51	214.3	57.92	3.34	531.09	170.75	139.92	425.49	356.58	45.69	24.12	18.28	137.53
Cowc	300.32	112.03	228.13	143.97	223.38	101.33	272.55	97.99	292.48	373.73	415.26	263.64	82.11	4.85	651.13	166.84	85.5	685.44	506.78	43.04	42.01	31.52	190.26
Cper	279.06	123.6	279.88	154.69	330.5	132.9	333.56	108.35	305.19	346.52	425.26	366.68	90.91	5.1	651.52	295.29	118.45	753.66	469.39	55.38	32.65	41.63	260.15
Crev	247.47	88.53	195.61	123.93	194.04	95.62	238.43	98.91	203.65	350.89	351.09	181.13	64.4	3.87	518.7	137.13	97.12	274.2	322.58	30.54	14.46	24.46	108.56
Ctel	444.14	231.22	489.38	301.22	601.52	203.88	976.76	148.27	508.84	474.07	1249.03	495.07	228.04	25.89	1468.14	843.62	403.05	2898.32	776.37	203.62	321.19	30.61	519.41
Deterostomia1	372.14	146.3	290.21	174.54	307.52	137.06	391.01	87.92	331.2	409.51	828.55	289.2	81.28	15.96	974.63	353.25	150.93	1231.78	634.34	76.48	155.73	26.31	369.04
Dpul	587.56	241.47	322.98	358.07	508.93	137.43	687.73	120.61	440.86	473.37	1120.82	601.9	191.79	9.9	1535.68	475.7	198.43	1703.79	758.73	79.69	250.81	46.8	454.95
Falb	233.21	65.99	176.3	79.06	114.44	57.49	114.73	60.29	139.5	362.26	277.29	165.97	44.72	4.35	486.95	79.25	50.29	298.3	385.25	27.09	18.54	19.16	104.34
Filasterea1	271.66	93.48	224.25	132.34	216.9	104.57	262.18	87.92	274.31	351.46	362.92	222.48	60.37	5	587.2	159.05	83.51	560.13	451.11	39.38	22.47	22.07	216.97
Fungi1	270.64	79.74	226.51	136.35	218.96	95.02	210.41	93.92	227.93	397.3	312.47	226.39	61.05	4.41	509.78	169.4	69.48	382.83	384.72	35.56	12.71	17.64	164.72
Fungi2	285.72	82.97	233.2	137.18	230.71	101.24	211.36	104.76	230.65	416.72	334.9	230.85	60.62	3.99	522.29	174.02	69.07	371.47	395.69	34.54	12.58	18.51	157.6
Fungi3	287.95	85.91	237.75	135.62	237.08	100.45	229.62	107.6	234.41	423.82	359.18	224.98	54.8	3.2	514.95	157.77	69.08	319.15	383.19	31.78	9.52	19.01	120.15
Fungi4	297.62	90.01	257	133.07	248.9	100.25	268	109	251.35	433.18	381.05	229.13	61.27	3.24	530.28	179.08	85.33	341.91	388.54	32.91	9.73	17.89	120.15
Gpro	282.83	99.66	342.82	138.57	366.94	122.52	472.98	116.91	387.07	357.84	429.19	285	132.63	7.32	667.41	269.56	259.01	525.11	399.85	80.56	21.92	18.51	187.49
Holomycota1	237.05	67.79	187.45	114.09	156.53	70.89	165.1	71.15	181.83	345.97	262.85	200.39	43.84	4.17	429.04	124.96	48.7	317.8	337.92	25.27	11.58	14.67	139.96
Hsap	490.28	293.71	351.83	267.24	336.8	171.33	506.08	100.37	404.4	451.08	2137.96	357.52	76.56	14.98	1552.76	571.77	174.68	2938.59	1066.5	159.38	705.96	36.81	751.01
Hvul	561.18	243.03	320.98	551.06	417.12	150.87	575.53	145.55	326.67	482.57	1007.35	758.91	130.56	14.23	1352.87	680.41	201.95	2001.29	843	85.27	169.66	38.43	504.46
Ichthyosporea1	249.1	85.18	219.51	125.23	244.82	95.67	214.5	92.51	246.59	355.07	323.59	213.43	51.23	3.95	527.3	161.93	73.13	438.91	408.17	36.76	15.95	18.25	167.78
Lbic	312.2	147.36	262.82	150.75	265.79	118.37	396.46	118.01	267.07	368.58	358.41	322.08	74.93	2.78	637.49	238.32	226.87	455.08	383.56	45.09	20.09	27.96	140.39
Lgig	431.18	204.53	344.09	252.25	359.55	144.14	713.95	95.52	373.32	412.42	1162.43	366.29	155.01	17.1	1290.98	525.26	265.96	1898.4	703.7	136.62	235.22	32.45	544.09
Mbre	271.96	103.23	201.92	135.13	197.23	85.22	338.55	72.94	195.43	332.49	330.59	260.19	84.86	8.31	623.38	175.14	96.34	768.27	383.13	44.07	38.21	18.02	225.24
Mdap	173.57	44.04	102.51	59.05	46.44	37.02	74.79	36.8	78.65	246.61	155.12	113.29	28.95	0.26	236.93	46.65	15.82	107.52	135.49	4.25	4.5	11.26	45.37
Metazoa1	340.16	115.5	234.85	164.86	210.21	108.73	290.56	86.46	257.89	394.11	557.13	257.64	52.17	6.73	746.71	193.1	81.83	846.06	562.04	46.55	64.25	22.59	324.31
Metazoa2	348.67	122.7	253.57	163.11	220.48	119.24	298.75	91.03	271.71	410.25	636.18	264.3	55.45	9.38	768.16	220.96	90.13	882.45	572.98	49.61	68.26	23.21	312.99
Mlei	397.76	113.18	212.79	167.78	215.84	105.7	308.77	67.17	239.06	308.69	610.44	353.34	102.26	9.68	934.3	355.36	156.72	1302.48	554.82	90.3	144.54	36.18	379.62
Mucoromycota1-1	288.05	86.87	234.1	119.5	220.35	92.42	226.84	98.89	227.64	382.84	362.82	208.14	64.31	3.47	509.08	166.88	76.48	319.39	366.04	33.77	9.9	16.9	110.46
Mucoromycota1-2	285.28	103.82	259.28	115.89	263.21	95.99	344.86	101.43	270.6	387.49	454.82	189.63	85.68	4.17	533.23	197.71	92.28	427.33	412.47	32.52	9.94	19.86	136.32
Mver	319.72	106.69	398.54	152.47	315.71	103.91	381.05	146.07	334.23	485.97	527.24	251.31	109.37	5.1	744.91	267.86	159.82	492.51	472.37	67.52	24.8	33.67	153.68
Mvib	299.57	129.25	246.86	152.18	235.65	102.58	401.27	96.19	297.9	375.59	392.86	267.74	108.7	4.2	682.71	182.53	133	764.45	534.21	54.04	56.69	25.84	299.52
Ncra	251.37	82.64	294.34	117.09	261.09	93.72	443.49	112.87	230.02	354.33	382.34	222.94	71.46	2.99	479.46	181.54	180.36	293.14	340.31	35.63	12.22	19.75	106.95
Nirr	234.41	67.81	173.63	100.74	166.68	77.99	194.56	81.39	146.99	301.23	272.87	187.75	48.87	1.67	377.48	101.79	82.84	224.34	278.21	14.3	5.23	16.09	84.63
Nucleariidea	218.06	69.53	183.88	105.55	157.47	67.51	160.98	63.57	195.67	327.67	261.08	187.18	37.36	2.46	428.06	104.3	55.47	338.79	345.17	29.55	10.26	15.35	117.34
Nvec	507.68	335.75	432.99	250.08	585.61	195.52	698.2	144.59	485.26	514.29	1180.36	488.78	174.4	29.52	1495.06	649.23	316.77	2052.34	1073.69	130.81	284.53	33.95	570.28
Patl	287.75	108.41	247.71	129.8	223.72	79.01	243.69	92.82	276.83	361.59	423.32	254.17	79.54	4.07	629.72	160.32	108.78	554.87	446.8	50.51	21.69	21.01	182.99
Pbac	338.84	104.35	189.89	163.17	226.98	79.51	266.96	74.63	225.19	255.46	491.11	242.9	104.63	6.89	755.57	350.96	116.58	1136.92	435.43	59.14	101.8	25.46	390.45
Pbla	316.09	152.08	312.68	193.03	282.89	98.15	367.75	108.29	321.52	526.52	596.6	243.68	102.08	4.19	672.28	208.35	137.9	547.84	458.66	43.35	15.48	25.4	153.84
Pchi	353.72	249.81	296.34	168.03	300.88	164.8	394.52	116.82	354.6	402.79	518.25	318.51	133.8	7.95	804.14	258.38	151.28	1021.48	569.34	67.07	63.09	36.58	326.25
Protostomia1	339.47	133.23	273.1	170.96	284.79	132.03	417.4	90.86	310.55	393.25	797.27	276.73	87.92	14.14	912.55	365.23	142.09	1190.41	582.4	78.5	134.78	23.11	344.2
Pvie	347.49	272.88	305.99	167.15	283.71	144.55	371.13	106.87	328.53	385.57	476.83	319.28	152.87	7.3	754.18	259.1	153.06	1046.27	539.02	60.96	51.84	37.11	310.34
Rall	214.59	68.12	141.17	112.58	77.86	46.53	139.88	50.22	119.19	267.19	237.25	187.15	53.84	4.24	385.54	91.95	47.09	314.14	278.66	21	11.39	19.33	144.6
Rirr	831.62	159.47	298.86	245.43	229.86	91.57	255.32	87.54	260.36	376.23	568.12	483.91	153.98	6.95	880.65	205.8	147.3	1067.15	416.22	56.41	25.49	36.61	176.11
Rory	458.83	160.36	412.35	190.06	336.9	111.31	488.12	113.15	337.97	685.96	692.69	530.17	136.15	5.2	727.47	254.48	154.61	651.6	513.85	38.75	15.48	27.55	191.61
Sarc	1137.66	126.1	956.11	139.66	318.88	112.07	352.79	112.12	341.69	392.04	686.07	1767.14	129.99	4.77	713.89	232.84	175.69	576.45	450.3	55.2	49	29.63	156.34
Scil	676.44	258.87	695.79	341.85	807.79	209.28	891.78	249.76	613.71	701.45	1181.45	1097.54	319.2	27.96	1517.84	551.68	362.5	2491.37	990.64	167.92	306.2	63.79	621.24
Scom	234.38	72.75	236.49	113.38	203.38	81.61	299.05	105.09	176.62	314.32	311.92	193.85	60.15	1.82	420.03	142.81	123.33	253.29	296.98	27.28	6	17.62	93.75
Skow	540.17	300.87	382.95	248.67	519.45	186.98	810.63	123.82	531.48	445.66	1265.26	425.9	143.43	22.18	1599.14	634.64	420.14	2085.79	801.99	196.47	345.17	40.28	497.73
Spom	239.21	78.16	165.18	118	182.52	80.5	204.19	83.71	113.96	409.56	277.66	188.03	40.59	1.07	372.26	114.11	54.71	226.59	314.15	18.72	7.39	16.73	88.12
Spro	205.27	76.97	216.14	88.35	214.44	79.86	272.45	89.17	170.8	280.16	199.14	155.64	49.35	1.87	352.04	128.77	89.38	228.7	266.51	25.33	7.55	21.79	83.11
Spun	297.9	112.07	255.25	136.48	217.31	92.34	258.74	98.22	244.24	368.55	427.3	235.87	103.49	4.02	567.85	184.56	114.01	487.25	394.54	42	21.24	21.85	193.67
Spur	654.1	367.59	636.51	318.58	639.59	190.05	944.5	152.14	580.49	610.71	1267.71	784.8	230.6	17.83	2126.43	707.31	433.37	2928.77	1153.84	189.15	336.84	51.36	774.37
Sros	294	134.51	269.7	143.34	202.02	92.5	337.44	81.91	204.95	349.25	511.87	253.38	97.76	6.29	736.61	176.48	115.85	764.56	470.04	63.57	68.72	35.25	273.37
Tadh	309.16	119.11	271.71	157.58	283.88	122.82	363.12	95.12	310.79	385.84	585.34	249.79	88.74	10.26	824.54	257.68	162.76	1099.13	583.83	51.96	71.53	24.6	296.73
Tdef	172.69	55.57	179.08	92.18	155.22	62.44	197.51	72.58	163.04	268.78	208.34	165.71	38.84	1.76	317.43	104.94	72.6	188.86	237.58	18.23	5.74	11.69	67.77
Tmel	246.52	71.54	228.35	113.48	215.83	86.31	281.38	93.01	197.29	348.55	325.74	185.02	51.53	1.8	451.29	145.73	116	255.07	328.53	25.05	8.19	15.24	100.02
Umay	236.72	73.13	251.59	97.76	216.52	82.19	306.55	91.3	227.88	326.59	304.71	183.54	54.67	1.9	410.74	138.7	125.63	262.52	317.22	31.89	8.04	18.76	90.76
Uragaricomycotinan	254.72	90.94	244.56	107.57	223.46	87.02	335.74	97.54	220.22	339.45	284.02	194.54	51.4	2.28	463.78	155.64	138.45	280.48	314.65	30.09	9.64	16.23	93.63
Uranthozoan	355.45	148.66	267.05	171.12	326.96	122.8	391.97	89.59	291.88	354.93	763.41	286.35	81.12	19.56	957.11	389.27	131.58	1219.45	662.02	66.73	164.42	23.4	359.24
Urascomyoctan	272.56	78.28	253.97	132.37	252.68	92.29	315.83	107.55	214.88	381.23	330.89	220.01	53.01	3.1	467.28	170.64	96.43	285.69	361.09	27.72	7.5	16.33	104.58
Urbasidiomycotan	250.12	78.59	245.28	106.66	230.95	87.56	306.64	99.74	205.66	348.69	281.04	195.77	49.72	2.1	434.1	154.41	102.19	258.63	324.02	28.02	6.98	15.75	95.48
Urbilaterian	390.94	145.66	299.58	194.61	309.48	147.91	392.46	103.91	353	443.32	951.17	318.87	82	14.35	1021.12	349.93	134.73	1293.79	675.69	72.8	150.8	26.21	388.74
Urblastocladiomycotan	231.49	69.17	194.39	98.06	195.46	89.81	178.97	86.89	192.72	345.92	285.35	172.73	59.98	3.54	464.13	155.69	67.83	345.19	336.88	30.59	10.88	13.59	142.03
Urchoanoflagellatean	246.06	80.97	191.84	112.62	169.54	82.64	269.19	61.51	182.45	303	274.59	191.3	51.08	5.07	545.38	140.4	72.5	511.65	366.42	34.67	28.78	16.66	198.34
Urchoanozoan	291.34	94.19	205.2	141.18	176.54	86.45	256.07	71	226.36	350.35	356.09	234.52	46.24	5.02	611.98	156.24	66.95	577.61	461.2	39.31	28.05	21.99	238.81
Urchordata	369.1	146.95	283.79	180.8	289.42	139.98	375.32	89.54	324.42	407.49	861.42	282.61	76.61	12.67	992.67	326.13	142.99	1215.55	637.13	80.26	173.49	25.71	350.43
Urchytridiomycotan	261.92	78.98	224.6	121.77	214.84	92.31	209.45	89.78	228.31	355.64	298.74	215.72	64.37	4.47	490.24	166.79	90.81	373.73	350.26	38.58	12.62	15.4	161.2
Urcnidarian	361.8	131.73	250.61	175.43	256.81	121.06	331.65	88.97	261.09	371.66	704.63	274.73	68.16	15.08	881	290.87	101.47	1047.19	597.4	57.3	117.77	23.62	342.51
Urctenophoran	255.94	72.41	154.83	119.8	143.65	72.51	192.05	48.62	147.94	227.11	360.56	166.43	51.69	5.34	580.01	245.24	67.83	639.85	395.87	52.91	71.62	15.32	245.21
Urdeuterostomian	398.52	156.52	310.83	194.03	327.43	149.21	415.35	101.21	356.89	447.78	960.61	312.64	85.07	14.75	1063.67	365.62	151.69	1348.06	692.28	81.95	175.78	27.8	392.26
Urdikaryan	267.72	80.82	244.25	121.13	234.94	88.78	300.14	101.14	211.74	377.07	314.38	203.59	51.26	2.27	458.16	161.77	95.64	277.12	343.56	29.51	7.55	16.49	103.94
Ureumetazoan	376.71	136.99	276.36	184.53	263.72	134.02	341.76	98.59	310.12	427.06	800.58	303.81	68.58	13.79	920.56	272.25	109.8	1101.04	627.21	58.8	116	24.64	360.44
Urfilasterean	286.05	100.04	229.69	137.46	222.32	99.33	299.07	90.13	284.88	376.11	372.88	238.71	58.58	4.35	616.89	169.06	88.85	588.05	481.75	44.69	24.64	23.33	235.63
Urfilozoan	298.43	102.06	240.59	150.23	225.26	100.42	283.24	90.02	287.24	397.71	387.02	254.38	50.53	4.79	638.49	177.52	76.79	603.05	490.34	45.49	24.71	24.17	240.03
Urholomycotan	234.39	72.97	195.07	115.5	169.07	74.26	173.2	71.37	209.77	345.32	271.3	207.93	38.49	3.78	456.29	126.72	54.2	369.43	356.76	28.71	12.15	15	149.71
Urholozoan	276.38	90.38	239.68	146.42	229.27	98.32	238.51	93.62	292.3	394.12	352.22	246.71	46.91	4.52	592.8	175.34	72.17	540.09	461.57	42.45	19.45	23.12	208.77
Urichthyophonidan	260.41	92.19	232.52	114.03	247.17	90.75	261.28	94.5	266.25	348.84	330	204.23	57.75	2.95	544.01	174.28	86.01	383.45	376.69	37.88	17.45	18.46	114.58
Urmetazoan	292.77	95	190.54	145.68	162.88	86.5	234.41	67.57	210.35	333.8	424.54	218.83	43.52	5.57	621.24	169.95	62.58	662.02	478.1	41.41	46.06	20.26	278.54
Urmucoromycotan	298.22	91.27	248.39	127.31	238.86	99.71	268.15	103.57	246.11	409.83	392.93	219.61	66.91	3.2	519.9	176.72	83.89	349.74	385.33	32.32	9.94	18.22	118.23
Uropisthokont	232.37	73.91	208.35	125.13	191.88	82.96	197.16	78.46	249.94	338.03	278.85	219.57	39.74	4.35	495.52	155.66	59.24	425.67	378.03	35.8	14.36	17.32	172.25
Uropisthosporidian	173.4	48.39	113.33	74.56	62.45	36.94	105.13	36.02	98.11	251.77	178.57	120.69	30.32	2.8	279.43	76.51	22.5	178.5	198.88	10.71	7.68	10.86	91.21
Urpezizomycotinan	238.42	68.62	233.75	109.06	227.11	82.01	312.39	96.93	193.62	339.14	298.95	186.32	48.38	1.91	420.95	154.73	117.2	245.49	316	26.69	7.51	12.74	95.99
Urpigoraptor	293.89	121.4	267.52	140.84	254.43	134.44	327.73	97.63	299.33	347.62	394.64	235.32	91.1	7.59	647.89	223.54	107.89	712.21	494.05	49.75	31.66	25.66	249.2
Urporiferan	333.48	118.02	244.45	161.61	225.2	104.47	313.42	95.18	254.4	386.38	535.37	270.22	58.68	7.63	754.79	185.5	96.83	841.54	548.04	49.69	68.26	23.09	305.75
Urprotostomian	354.23	132.29	270.63	176.4	269.32	135.29	365.98	93.4	311.43	407.52	822.03	291.8	74.78	12.64	917.44	310.46	123.23	1106.67	594.98	64.24	124.99	23.44	337.71
Urteretosporean	252.4	84.6	229.85	134.09	238.68	95.02	209.65	96.51	271.1	381.63	329.99	227.24	50.05	4.22	541.92	159.57	76.64	463.5	419.66	36.22	16.5	19.71	170.8
Urzoopagomycotan	234.39	67.4	204.6	111.55	196.48	94.13	179.79	89.69	178.47	365.14	303.59	164.74	45.95	3.28	427	123.64	51.85	248.72	325.71	24.35	7.55	16.65	96.59
Ylip	231.07	76	214.39	115.19	228	83.82	289.62	85.95	203.24	343.81	317.21	198.26	42.67	2.49	457.71	165.43	77.55	245.01	355.42	33.31	10.45	17.24	91.68

## Sheet: Supplementary Table 9
Supplementary Table 9. Absolute gains and losses of metabolic KEGG Orthology groups in the ancestral paths towards Homo sapiens and Neurospora crassa from the root of Opisthokonta
# Ancestral path to Homo sapiens from the root of Opisthokonta						Notes:
Lineage	Taxonomy	Gains	Losses	Net gains		# See Supplementary Information 3-Fig. 7 for a mapping of every ancestral lineage to the phylogeny
Urholozoan (M1)	Holozoa (pre-Metazoa)	316.87	142.59	174.28
Urfilozoan (M2)	Holozoa (pre-Metazoa)	223.76	191.62	32.14
Urchoanozoan (M3)	Holozoa (pre-Metazoa)	159.05	345.69	-186.64
Urmetazoan (M4)	Root of Metazoa	204.41	255.62	-51.21
Metazoa1 (M5)	Metazoa (pre-H. sapiens)	334.43	92.36	242.07
Metazoa2 (M6)	Metazoa (pre-H. sapiens)	233.1	169.08	64.02
Ureumetazoan (M7)	Metazoa (pre-H. sapiens)	274.81	121.69	153.12
Urbilaterian (M8)	Metazoa (pre-H. sapiens)	372.12	195.41	176.71
Urdeuterostomian (M9)	Metazoa (pre-H. sapiens)	229.82	164.75	65.07
Urchordata (M10)	Metazoa (pre-H. sapiens)	147.95	299.92	-151.97
# Ancestral path to Neurospora crassa from the root of Opisthokonta
Lineage	Taxonomy	Gains	Losses	Net gains
Urholomycotan (F1)	Holomycota (pre-Fungi)	154.79	253.09	-98.3
Holomycota1 (F2)	Holomycota (pre-Fungi)	136.77	184.71	-47.94
Fungi1 (F3)	Root of Fungi	310.12	75.94	234.18
Fungi2 (F4)	Fungi (pre-N. crassa)	150.63	113.28	37.35
Fungi3 (F5)	Fungi (pre-N. crassa)	203.98	184.34	19.64
Fungi4 (F6)	Fungi (pre-N. crassa)	203.05	140.31	62.74
Urdikaryan (F7)	Fungi (pre-N. crassa)	203.82	312.12	-108.3
Urascomyoctan (F8)	Fungi (pre-N. crassa)	207.44	157.4	50.04
Ascomycota1-2 (F9)	Fungi (pre-N. crassa)	100.39	91.66	8.73
Ascomycota2-2 (F10)	Fungi (pre-N. crassa)	93.2	172.04	-78.84
Urpezizomycotinan (F11)	Fungi (pre-N. crassa)	157.07	155.37	1.7

## Sheet: Supplementary Table 10
Supplementary Table 10. Difference between the relative representation of each functional category among the subset of gene originations explained by fusion events and the relative representation of the same functional category among the subset of gene originations not identified as fusion events
# Average between all the gene originations in the ancestral path to Homo sapiens from the root of Opisthokonta								Notes:
Functional category	Differential representation value							# Functional COG category names are shown in Fig. 1C
A	-0.007							# For example, ‘A, 0.007’ means that, for the ancestral path considered, a fewer percentage of fusion originations lead to genes involved in this functional category in comparison with originations not explained by fusion events
B	0.002
C	-0.01
D	-0.009
E	-0.022
F	-0.003
G	-0.013
H	-0.001
I	0.008
J	-0.024
K	0.025
L	-0.03
M	0.006
N	0.002
O	0.002
P	-0.016
Q	-0.008
T	0.088
U	-0.015
V	-0.002
W	0.013
Y	-0.001
Z	0.013
# Average between all the gene originations in the ancestral path to Neurospora crassa from the root of Opisthokonta
Functional category	Differential representation value
A	-0.028
B	-0.006
C	-0.011
D	-0.021
E	-0.01
F	0.013
G	-0.005
H	-0.012
I	0.006
J	-0.024
K	0.102
L	-0.03
M	-0.002
N	-0.001
O	-0.041
P	-0.021
Q	-0.032
T	0.093
U	-0.009
V	-0.002
W	-0.001
Y	-0.002
Z	0.044

[truncated: 5 more sheets: Supplementary Table 11, Supplementary Table 12, Supplementary Table 13, Supplementary Table 14, Supplementary Table 15]
